# Supplementary material for: 2-Eth­oxy-6-{[1-(3-eth­oxy-2-hy­droxy­benz­yl)-1H-benzimidazol-2-yl]meth­yl}phenol nitro­methane monosolvate
Source: Acta Crystallogr Sect E Struct Rep Online. 2012 May 31;68(Pt 6):o1914. doi: 10.1107/S1600536812023665 (PMC3379470; doi:10.1107/S1600536812023665)
Supplement: Supplementary file 1 [file e-68-o1914-sup1.cif]

##############################################################################
#                                                                            #
# This CIF contains the data in a paper accepted for publication in          #
# Acta Crystallographica Section E. It conforms to the requirements of       #
# Notes for Authors for Acta Crystallographica Section E, and has been       #
# peer reviewed under the auspices of the IUCr Commission on Journals.       #
#                                                                            #
# Full details of the Crystallographic Information File format               #
# are given in the paper "The Crystallographic Information File (CIF):       #
# a New Standard Archive File for Crystallography" by S. R. Hall, F. H.      #
# Allen and I. D. Brown [Acta Cryst. (1991), A47, 655-685].                  #
#                                                                            #
# The current version of the core CIF dictionary is obtainable from          #
# ftp://ftp.iucr.org/pub/cif_core.dic.                                       #
#                                                                            #
# Software is freely available for graphical display of the structure(s)     #
# in this CIF. For information consult the CIF software page                 #
# http://www.iucr.org/resources/cif/software.                                #
#                                                                            #
# This file may be used for bona fide research purposes within the           #
# scientific community so long as proper attribution is given to the journal # 
# article from which it was obtained.                                        #
#                                                                            #
##############################################################################
data_global
_audit_creation_method     SHELXL-97
_journal_date_recd_electronic     2012-05-23
_journal_date_accepted     2012-05-24
_journal_name_full     'Acta Crystallographica, Section E'
_journal_year     2012
_journal_volume     68
_journal_issue      6
_journal_page_first     o1914
_journal_page_last     o1914
_journal_paper_category     QO
_journal_paper_doi     10.1107/S1600536812023665
_journal_coeditor_code     TK5103
_publ_contact_author_name     'Dr. Kwang Ha'
_publ_contact_author_address
; School of Applied Chemical Engineering,
  The Research Institute of Catalysis,
  Chonnam National University,
  Gwangju 500-757,
  Republic of Korea
;
_publ_contact_author_email     hakwang@chonnam.ac.kr
_publ_contact_author_fax     '82 62 530 1909'
_publ_contact_author_phone     '82 62 530 1901'
_publ_section_title
;\
2-Ethoxy-6-{[1-(3-ethoxy-2-hydroxybenzyl)-1<i>H</i>-benzimidazol-2-yl]methyl}\
phenol nitromethane monosolvate
;
loop_
    _publ_author_name
    _publ_author_footnote
    _publ_author_address
    'Ha, Kwang' .
;
School of Applied Chemical Engineering,
The Research Institute of Catalysis,
Chonnam National University,
Gwangju 500-757,
Republic of Korea
;
data_I
_chemical_name_systematic
;
2-Ethoxy-6-{[1-(3-ethoxy-2-hydroxybenzyl)-1<i>H</i>-benzimidazol-
2-yl]methyl}phenol nitromethane monosolvate
;
_chemical_name_common     ?
_chemical_formula_moiety     'C24 H24 N2 O4, C H3 N O2'
_chemical_formula_sum     'C25 H27 N3 O6'
_chemical_formula_structural     ?
_chemical_formula_analytical     ?
_chemical_formula_iupac     'C24 H24 N2 O4, C H3 N O2'
_chemical_formula_weight     465.50
_chemical_melting_point     ?
_symmetry_cell_setting     monoclinic
_symmetry_space_group_name_H-M     'P 21/c'
_symmetry_space_group_name_Hall     '-P 2ybc'
loop_
    _symmetry_equiv_pos_as_xyz
    'x, y, z'
    '-x, y+1/2, -z+1/2'
    '-x, -y, -z'
    'x, -y-1/2, z-1/2'
_cell_length_a     7.5151(7)
_cell_length_b     19.6463(17)
_cell_length_c     16.2578(15)
_cell_angle_alpha     90.00
_cell_angle_beta     99.898(2)
_cell_angle_gamma     90.00
_cell_volume     2364.6(4)
_cell_formula_units_Z     4
_cell_measurement_reflns_used     2443
_cell_measurement_theta_min     2.75
_cell_measurement_theta_max     22.70
_cell_measurement_temperature     273(2)
_exptl_crystal_description     'block'
_exptl_crystal_colour     'orange'
_exptl_crystal_size_max     0.36
_exptl_crystal_size_mid     0.20
_exptl_crystal_size_min     0.13
_exptl_crystal_density_diffrn     1.308
_exptl_crystal_density_meas     ?
_exptl_crystal_density_method     'not measured'
_exptl_crystal_F_000     984
_exptl_absorpt_coefficient_mu     0.094
_exptl_absorpt_correction_type     multi-scan
_exptl_absorpt_process_details     '(SADABS; Bruker, 2000)'
_exptl_absorpt_correction_T_min     0.855590
_exptl_absorpt_correction_T_max     1.000000
_exptl_special_details
;
;
_diffrn_ambient_temperature     273(2)
_diffrn_radiation_type     MoK\a
_diffrn_radiation_wavelength     0.71073
_diffrn_radiation_source     'fine-focus sealed tube'
_diffrn_radiation_monochromator     graphite
_diffrn_measurement_device_type     'Bruker SMART 1000 CCD'
_diffrn_measurement_method     '\f and \w scans'
_diffrn_detector_area_resol_mean     ?
_diffrn_reflns_number     17462
_diffrn_reflns_av_R_equivalents     0.0904
_diffrn_reflns_av_sigmaI/netI     0.1186
_diffrn_reflns_theta_min     2.07
_diffrn_reflns_theta_max     28.30
_diffrn_reflns_theta_full     28.30
_diffrn_measured_fraction_theta_max     0.996
_diffrn_measured_fraction_theta_full     0.996
_diffrn_reflns_limit_h_min     -9
_diffrn_reflns_limit_h_max     10
_diffrn_reflns_limit_k_min     -26
_diffrn_reflns_limit_k_max     23
_diffrn_reflns_limit_l_min     -21
_diffrn_reflns_limit_l_max     21
_diffrn_standards_number     0
_diffrn_standards_interval_count     0
_diffrn_standards_interval_time     0
_diffrn_standards_decay_%     0
_refine_special_details
;
Refinement of <i>F</i>^2^ against ALL reflections. The weighted <i>R</i>-factor
<i>wR</i> and goodness of fit <i>S</i> are based on <i>F</i>^2^, conventional
<i>R</i>-factors <i>R</i> are based on <i>F</i>, with <i>F</i> set to zero for
negative <i>F</i>^2^. The threshold expression of <i>F</i>^2^ >
\s(<i>F</i>^2^) is used only for calculating <i>R</i>-factors(gt) <i>etc</i>.
and is not relevant to the choice of reflections for refinement.
<i>R</i>-factors based on <i>F</i>^2^ are statistically about twice as large
as those based on <i>F</i>, and <i>R</i>- factors based on ALL data will be
even larger.
;
_reflns_number_total     5846
_reflns_number_gt     2523
_reflns_threshold_expression     I>2\s(I)
_refine_ls_structure_factor_coef     Fsqd
_refine_ls_matrix_type     full
_refine_ls_R_factor_all     0.1729
_refine_ls_R_factor_gt     0.0638
_refine_ls_wR_factor_gt     0.1159
_refine_ls_wR_factor_ref     0.1565
_refine_ls_goodness_of_fit_ref     0.950
_refine_ls_restrained_S_all     0.950
_refine_ls_number_reflns     5846
_refine_ls_number_parameters     318
_refine_ls_number_restraints     0
_refine_ls_hydrogen_treatment     mixed
_refine_ls_weighting_scheme     calc
_refine_ls_weighting_details
         'calc w=1/[\s^2^(Fo^2^)+(0.0503P)^2^+0.0000P] where P=(Fo^2^+2Fc^2^)/3'
_atom_sites_solution_hydrogens     geom
_atom_sites_solution_primary     direct
_atom_sites_solution_secondary     difmap
_refine_ls_shift/su_max     0.000
_refine_ls_shift/su_mean     0.000
_refine_diff_density_max     0.294
_refine_diff_density_min     -0.219
_refine_ls_extinction_method     none
_refine_ls_extinction_coef     ?
loop_
    _atom_type_symbol
    _atom_type_description
    _atom_type_scat_dispersion_real
    _atom_type_scat_dispersion_imag
    _atom_type_scat_source
    'C' 'C' 0.0033 0.0016
                         'International Tables Vol C Tables 4.2.6.8 and 6.1.1.4'
    'H' 'H' 0.0000 0.0000
                         'International Tables Vol C Tables 4.2.6.8 and 6.1.1.4'
    'N' 'N' 0.0061 0.0033
                         'International Tables Vol C Tables 4.2.6.8 and 6.1.1.4'
    'O' 'O' 0.0106 0.0060
                         'International Tables Vol C Tables 4.2.6.8 and 6.1.1.4'
_computing_data_collection     'SMART (Bruker, 2000)'
_computing_cell_refinement     'SAINT (Bruker, 2000)'
_computing_data_reduction     'SAINT (Bruker, 2000)'
_computing_structure_solution     'SHELXS97 (Sheldrick, 2008)'
_computing_structure_refinement     'SHELXL97 (Sheldrick, 2008)'
_computing_molecular_graphics
                              'ORTEP-3 (Farrugia, 1997) and PLATON (Spek, 2009)'
_computing_publication_material     'SHELXL97 (Sheldrick, 2008)'
loop_
    _atom_site_type_symbol
    _atom_site_label
    _atom_site_fract_x
    _atom_site_fract_y
    _atom_site_fract_z
    _atom_site_U_iso_or_equiv
    _atom_site_adp_type
    _atom_site_calc_flag
    _atom_site_refinement_flags
    _atom_site_occupancy
    _atom_site_symmetry_multiplicity
    _atom_site_disorder_assembly
    _atom_site_disorder_group
    O O1 0.1517(3) -0.00824(8) 0.25918(12) 0.0364(5) Uani d . 1 1 . .
    H H1O 0.166(5) 0.0034(17) 0.206(2) 0.105(14) Uiso d . 1 1 . .
    O O2 0.1909(3) -0.02200(9) 0.41939(11) 0.0421(5) Uani d . 1 1 . .
    O O3 -0.0023(2) 0.36913(9) 0.19378(11) 0.0367(5) Uani d . 1 1 . .
    H H3O -0.032(4) 0.4180(15) 0.1965(19) 0.076(10) Uiso d . 1 1 . .
    O O4 0.2353(2) 0.47405(8) 0.21047(12) 0.0399(5) Uani d . 1 1 . .
    N N1 0.2058(3) 0.06287(10) 0.13119(14) 0.0362(6) Uani d . 1 1 . .
    N N2 0.1347(3) 0.17347(10) 0.13095(13) 0.0329(6) Uani d . 1 1 . .
    C C1 0.1707(4) 0.08554(13) 0.04930(17) 0.0352(7) Uani d . 1 1 . .
    C C2 0.1729(4) 0.05148(14) -0.02530(18) 0.0424(8) Uani d . 1 1 . .
    H H2 0.2012 0.0054 -0.0258 0.051 Uiso calc R 1 1 . .
    C C3 0.1320(4) 0.08766(15) -0.09819(18) 0.0475(8) Uani d . 1 1 . .
    H H3 0.1329 0.0657 -0.1488 0.057 Uiso calc R 1 1 . .
    C C4 0.0889(4) 0.15692(15) -0.09826(19) 0.0494(8) Uani d . 1 1 . .
    H H4 0.0629 0.1801 -0.1488 0.059 Uiso calc R 1 1 . .
    C C5 0.0841(4) 0.19139(14) -0.02510(19) 0.0453(8) Uani d . 1 1 . .
    H H5 0.0545 0.2373 -0.0249 0.054 Uiso calc R 1 1 . .
    C C6 0.1256(4) 0.15445(13) 0.04832(17) 0.0345(7) Uani d . 1 1 . .
    C C7 0.1872(3) 0.11683(12) 0.17827(16) 0.0312(6) Uani d . 1 1 . .
    C C8 0.2174(3) 0.11250(12) 0.26941(16) 0.0311(6) Uani d . 1 1 . .
    C C9 0.1955(3) 0.04905(12) 0.30544(16) 0.0298(6) Uani d . 1 1 . .
    C C10 0.2224(4) 0.04219(13) 0.39271(17) 0.0336(7) Uani d . 1 1 . .
    C C11 0.2786(4) 0.09698(14) 0.44263(18) 0.0403(7) Uani d . 1 1 . .
    H H11 0.2974 0.0924 0.5004 0.048 Uiso calc R 1 1 . .
    C C12 0.3074(4) 0.15947(14) 0.40681(18) 0.0433(8) Uani d . 1 1 . .
    H H12 0.3477 0.1963 0.4409 0.052 Uiso calc R 1 1 . .
    C C13 0.2772(4) 0.16734(13) 0.32187(18) 0.0396(7) Uani d . 1 1 . .
    H H13 0.2965 0.2095 0.2989 0.048 Uiso calc R 1 1 . .
    C C14 0.2320(4) -0.03579(14) 0.50701(17) 0.0444(8) Uani d . 1 1 . .
    H H14A 0.1562 -0.0085 0.5368 0.053 Uiso calc R 1 1 . .
    H H14B 0.3574 -0.0251 0.5285 0.053 Uiso calc R 1 1 . .
    C C15 0.1970(4) -0.11004(14) 0.51828(18) 0.0537(9) Uani d . 1 1 . .
    H H15A 0.0730 -0.1201 0.4961 0.080 Uiso calc R 1 1 . .
    H H15B 0.2216 -0.1211 0.5766 0.080 Uiso calc R 1 1 . .
    H H15C 0.2741 -0.1365 0.4893 0.080 Uiso calc R 1 1 . .
    C C16 0.0750(4) 0.23959(12) 0.15603(17) 0.0355(7) Uani d . 1 1 . .
    H H16A 0.0374 0.2351 0.2099 0.043 Uiso calc R 1 1 . .
    H H16B -0.0293 0.2539 0.1161 0.043 Uiso calc R 1 1 . .
    C C17 0.2187(4) 0.29402(12) 0.16189(16) 0.0323(7) Uani d . 1 1 . .
    C C18 0.1706(4) 0.35914(12) 0.18154(16) 0.0313(6) Uani d . 1 1 . .
    C C19 0.2982(4) 0.41196(13) 0.18991(16) 0.0335(6) Uani d . 1 1 . .
    C C20 0.4725(4) 0.39823(14) 0.17722(17) 0.0408(7) Uani d . 1 1 . .
    H H20 0.5579 0.4329 0.1821 0.049 Uiso calc R 1 1 . .
    C C21 0.5192(4) 0.33281(14) 0.15726(18) 0.0455(8) Uani d . 1 1 . .
    H H21 0.6363 0.3236 0.1491 0.055 Uiso calc R 1 1 . .
    C C22 0.3929(4) 0.28132(13) 0.14944(18) 0.0414(7) Uani d . 1 1 . .
    H H22 0.4252 0.2376 0.1357 0.050 Uiso calc R 1 1 . .
    C C23 0.3662(4) 0.52643(13) 0.2358(2) 0.0467(8) Uani d . 1 1 . .
    H H23A 0.4226 0.5401 0.1890 0.056 Uiso calc R 1 1 . .
    H H23B 0.4595 0.5098 0.2799 0.056 Uiso calc R 1 1 . .
    C C24 0.2705(4) 0.58586(14) 0.2663(2) 0.0598(10) Uani d . 1 1 . .
    H H24A 0.1764 0.6012 0.2226 0.090 Uiso calc R 1 1 . .
    H H24B 0.3550 0.6222 0.2820 0.090 Uiso calc R 1 1 . .
    H H24C 0.2187 0.5723 0.3138 0.090 Uiso calc R 1 1 . .
    O O5 0.6407(5) 0.27813(18) 0.4851(3) 0.1619(18) Uani d . 1 1 . .
    O O6 0.6611(6) 0.3759(2) 0.5301(2) 0.1664(18) Uani d . 1 1 . .
    N N3 0.6350(4) 0.3364(2) 0.4748(3) 0.0808(10) Uani d . 1 1 . .
    C C25 0.6008(6) 0.3659(3) 0.3918(3) 0.133(2) Uani d . 1 1 . .
    H H25A 0.4821 0.3856 0.3815 0.200 Uiso calc R 1 1 . .
    H H25B 0.6087 0.3311 0.3511 0.200 Uiso calc R 1 1 . .
    H H25C 0.6889 0.4006 0.3877 0.200 Uiso calc R 1 1 . .
loop_
    _atom_site_aniso_label
    _atom_site_aniso_U_11
    _atom_site_aniso_U_22
    _atom_site_aniso_U_33
    _atom_site_aniso_U_12
    _atom_site_aniso_U_13
    _atom_site_aniso_U_23
    O1 0.0477(13) 0.0267(10) 0.0354(12) -0.0027(8) 0.0084(10) -0.0019(9)
    O2 0.0549(14) 0.0404(11) 0.0313(11) 0.0011(9) 0.0082(10) 0.0044(9)
    O3 0.0338(12) 0.0312(11) 0.0459(12) 0.0002(8) 0.0094(10) -0.0025(9)
    O4 0.0400(13) 0.0298(10) 0.0509(13) -0.0062(9) 0.0106(10) -0.0049(9)
    N1 0.0440(16) 0.0308(12) 0.0345(14) 0.0011(10) 0.0083(12) -0.0006(11)
    N2 0.0409(15) 0.0252(12) 0.0327(14) 0.0009(10) 0.0070(11) -0.0007(10)
    C1 0.0424(18) 0.0322(15) 0.0321(16) -0.0024(13) 0.0100(14) -0.0017(13)
    C2 0.050(2) 0.0393(16) 0.0385(19) -0.0033(14) 0.0103(15) -0.0039(14)
    C3 0.056(2) 0.056(2) 0.0324(18) -0.0049(16) 0.0112(16) -0.0025(15)
    C4 0.062(2) 0.051(2) 0.0354(19) -0.0020(16) 0.0086(16) 0.0086(16)
    C5 0.056(2) 0.0380(17) 0.042(2) 0.0000(14) 0.0088(16) 0.0043(15)
    C6 0.0391(18) 0.0341(16) 0.0310(16) -0.0049(12) 0.0076(13) 0.0013(13)
    C7 0.0301(16) 0.0298(14) 0.0338(16) -0.0002(12) 0.0055(13) -0.0008(13)
    C8 0.0299(16) 0.0268(14) 0.0360(16) 0.0012(11) 0.0045(13) -0.0028(12)
    C9 0.0280(16) 0.0285(14) 0.0326(16) 0.0019(11) 0.0047(12) -0.0041(12)
    C10 0.0323(17) 0.0324(15) 0.0366(18) 0.0021(12) 0.0070(13) 0.0027(13)
    C11 0.0438(19) 0.0438(17) 0.0326(16) 0.0002(14) 0.0044(14) -0.0019(14)
    C12 0.048(2) 0.0406(17) 0.0402(19) -0.0014(14) 0.0052(15) -0.0089(14)
    C13 0.0437(19) 0.0324(16) 0.0424(19) -0.0016(13) 0.0065(15) -0.0027(13)
    C14 0.047(2) 0.0526(19) 0.0332(18) 0.0012(14) 0.0060(15) 0.0065(14)
    C15 0.067(2) 0.053(2) 0.0408(19) 0.0023(16) 0.0111(17) 0.0124(15)
    C16 0.0391(18) 0.0275(14) 0.0405(17) 0.0010(12) 0.0088(14) -0.0017(12)
    C17 0.0357(18) 0.0303(14) 0.0314(16) 0.0014(12) 0.0071(13) 0.0018(12)
    C18 0.0308(17) 0.0352(15) 0.0271(15) -0.0006(12) 0.0028(12) 0.0027(12)
    C19 0.0369(18) 0.0338(15) 0.0291(16) -0.0024(13) 0.0041(13) 0.0001(12)
    C20 0.0394(19) 0.0452(17) 0.0384(17) -0.0081(14) 0.0080(14) 0.0010(14)
    C21 0.0402(19) 0.0466(18) 0.052(2) 0.0019(15) 0.0148(16) -0.0008(15)
    C22 0.043(2) 0.0357(16) 0.0463(19) 0.0018(14) 0.0101(15) -0.0004(13)
    C23 0.042(2) 0.0415(17) 0.055(2) -0.0142(14) 0.0040(16) -0.0075(15)
    C24 0.059(2) 0.0447(19) 0.077(3) -0.0144(16) 0.016(2) -0.0212(17)
    O5 0.123(3) 0.078(2) 0.279(5) -0.026(2) 0.018(3) 0.051(3)
    O6 0.212(5) 0.166(4) 0.118(3) -0.030(3) 0.021(3) -0.050(3)
    N3 0.067(2) 0.074(3) 0.098(3) -0.0158(19) 0.006(2) 0.000(2)
    C25 0.085(4) 0.232(6) 0.083(4) 0.034(4) 0.017(3) 0.060(4)
_geom_special_details
;
All e.s.d.'s (except the e.s.d. in the dihedral angle between two l.s. planes)
are estimated using the full covariance matrix. The cell e.s.d.'s are taken
into account individually in the estimation of e.s.d.'s in distances, angles
and torsion angles; correlations between e.s.d.'s in cell parameters are only
used when they are defined by crystal symmetry. An approximate (isotropic)
treatment of cell e.s.d.'s is used for estimating e.s.d.'s involving l.s.
planes.
;
loop_
    _geom_bond_atom_site_label_1
    _geom_bond_atom_site_label_2
    _geom_bond_site_symmetry_2
    _geom_bond_distance
    _geom_bond_publ_flag
    O1 C9 . 1.362(3) ?
    O1 H1O . 0.92(4) ?
    O2 C10 . 1.367(3) ?
    O2 C14 . 1.431(3) ?
    O3 C18 . 1.362(3) ?
    O3 H3O . 0.99(3) ?
    O4 C19 . 1.370(3) ?
    O4 C23 . 1.434(3) ?
    N1 C7 . 1.329(3) ?
    N1 C1 . 1.386(3) ?
    N2 C7 . 1.372(3) ?
    N2 C6 . 1.385(3) ?
    N2 C16 . 1.455(3) ?
    C1 C2 . 1.388(4) ?
    C1 C6 . 1.395(3) ?
    C2 C3 . 1.371(4) ?
    C2 H2 . 0.9300 ?
    C3 C4 . 1.399(4) ?
    C3 H3 . 0.9300 ?
    C4 C5 . 1.374(4) ?
    C4 H4 . 0.9300 ?
    C5 C6 . 1.386(4) ?
    C5 H5 . 0.9300 ?
    C7 C8 . 1.462(4) ?
    C8 C9 . 1.399(3) ?
    C8 C13 . 1.399(3) ?
    C9 C10 . 1.405(3) ?
    C10 C11 . 1.370(3) ?
    C11 C12 . 1.392(3) ?
    C11 H11 . 0.9300 ?
    C12 C13 . 1.369(4) ?
    C12 H12 . 0.9300 ?
    C13 H13 . 0.9300 ?
    C14 C15 . 1.499(4) ?
    C14 H14A . 0.9700 ?
    C14 H14B . 0.9700 ?
    C15 H15A . 0.9600 ?
    C15 H15B . 0.9600 ?
    C15 H15C . 0.9600 ?
    C16 C17 . 1.511(3) ?
    C16 H16A . 0.9700 ?
    C16 H16B . 0.9700 ?
    C17 C22 . 1.381(4) ?
    C17 C18 . 1.382(3) ?
    C18 C19 . 1.403(3) ?
    C19 C20 . 1.387(4) ?
    C20 C21 . 1.385(3) ?
    C20 H20 . 0.9300 ?
    C21 C22 . 1.378(4) ?
    C21 H21 . 0.9300 ?
    C22 H22 . 0.9300 ?
    C23 C24 . 1.500(4) ?
    C23 H23A . 0.9700 ?
    C23 H23B . 0.9700 ?
    C24 H24A . 0.9600 ?
    C24 H24B . 0.9600 ?
    C24 H24C . 0.9600 ?
    O5 N3 . 1.157(4) ?
    O6 N3 . 1.178(4) ?
    N3 C25 . 1.450(5) ?
    C25 H25A . 0.9600 ?
    C25 H25B . 0.9600 ?
    C25 H25C . 0.9600 ?
loop_
    _geom_angle_atom_site_label_1
    _geom_angle_atom_site_label_2
    _geom_angle_atom_site_label_3
    _geom_angle_site_symmetry_1
    _geom_angle_site_symmetry_3
    _geom_angle
    _geom_angle_publ_flag
    C9 O1 H1O . . 105(2) ?
    C10 O2 C14 . . 118.1(2) ?
    C18 O3 H3O . . 112.0(18) ?
    C19 O4 C23 . . 117.4(2) ?
    C7 N1 C1 . . 106.0(2) ?
    C7 N2 C6 . . 106.7(2) ?
    C7 N2 C16 . . 129.8(2) ?
    C6 N2 C16 . . 123.1(2) ?
    N1 C1 C2 . . 131.0(2) ?
    N1 C1 C6 . . 109.2(2) ?
    C2 C1 C6 . . 119.8(3) ?
    C3 C2 C1 . . 118.1(3) ?
    C3 C2 H2 . . 121.0 ?
    C1 C2 H2 . . 121.0 ?
    C2 C3 C4 . . 121.5(3) ?
    C2 C3 H3 . . 119.2 ?
    C4 C3 H3 . . 119.2 ?
    C5 C4 C3 . . 121.3(3) ?
    C5 C4 H4 . . 119.4 ?
    C3 C4 H4 . . 119.4 ?
    C4 C5 C6 . . 116.9(3) ?
    C4 C5 H5 . . 121.6 ?
    C6 C5 H5 . . 121.6 ?
    N2 C6 C5 . . 131.3(2) ?
    N2 C6 C1 . . 106.2(2) ?
    C5 C6 C1 . . 122.4(3) ?
    N1 C7 N2 . . 111.9(2) ?
    N1 C7 C8 . . 121.6(2) ?
    N2 C7 C8 . . 126.5(2) ?
    C9 C8 C13 . . 118.6(2) ?
    C9 C8 C7 . . 117.8(2) ?
    C13 C8 C7 . . 123.4(2) ?
    O1 C9 C8 . . 122.7(2) ?
    O1 C9 C10 . . 117.2(2) ?
    C8 C9 C10 . . 120.1(2) ?
    O2 C10 C11 . . 126.1(2) ?
    O2 C10 C9 . . 114.0(2) ?
    C11 C10 C9 . . 119.9(2) ?
    C10 C11 C12 . . 120.0(3) ?
    C10 C11 H11 . . 120.0 ?
    C12 C11 H11 . . 120.0 ?
    C13 C12 C11 . . 120.7(3) ?
    C13 C12 H12 . . 119.6 ?
    C11 C12 H12 . . 119.6 ?
    C12 C13 C8 . . 120.5(3) ?
    C12 C13 H13 . . 119.7 ?
    C8 C13 H13 . . 119.7 ?
    O2 C14 C15 . . 107.1(2) ?
    O2 C14 H14A . . 110.3 ?
    C15 C14 H14A . . 110.3 ?
    O2 C14 H14B . . 110.3 ?
    C15 C14 H14B . . 110.3 ?
    H14A C14 H14B . . 108.6 ?
    C14 C15 H15A . . 109.5 ?
    C14 C15 H15B . . 109.5 ?
    H15A C15 H15B . . 109.5 ?
    C14 C15 H15C . . 109.5 ?
    H15A C15 H15C . . 109.5 ?
    H15B C15 H15C . . 109.5 ?
    N2 C16 C17 . . 113.5(2) ?
    N2 C16 H16A . . 108.9 ?
    C17 C16 H16A . . 108.9 ?
    N2 C16 H16B . . 108.9 ?
    C17 C16 H16B . . 108.9 ?
    H16A C16 H16B . . 107.7 ?
    C22 C17 C18 . . 119.5(2) ?
    C22 C17 C16 . . 123.2(2) ?
    C18 C17 C16 . . 117.2(2) ?
    O3 C18 C17 . . 117.4(2) ?
    O3 C18 C19 . . 122.2(2) ?
    C17 C18 C19 . . 120.4(2) ?
    O4 C19 C20 . . 125.7(2) ?
    O4 C19 C18 . . 115.1(2) ?
    C20 C19 C18 . . 119.2(2) ?
    C21 C20 C19 . . 119.9(3) ?
    C21 C20 H20 . . 120.0 ?
    C19 C20 H20 . . 120.0 ?
    C22 C21 C20 . . 120.3(3) ?
    C22 C21 H21 . . 119.8 ?
    C20 C21 H21 . . 119.8 ?
    C21 C22 C17 . . 120.6(2) ?
    C21 C22 H22 . . 119.7 ?
    C17 C22 H22 . . 119.7 ?
    O4 C23 C24 . . 108.0(2) ?
    O4 C23 H23A . . 110.1 ?
    C24 C23 H23A . . 110.1 ?
    O4 C23 H23B . . 110.1 ?
    C24 C23 H23B . . 110.1 ?
    H23A C23 H23B . . 108.4 ?
    C23 C24 H24A . . 109.5 ?
    C23 C24 H24B . . 109.5 ?
    H24A C24 H24B . . 109.5 ?
    C23 C24 H24C . . 109.5 ?
    H24A C24 H24C . . 109.5 ?
    H24B C24 H24C . . 109.5 ?
    O5 N3 O6 . . 123.0(5) ?
    O5 N3 C25 . . 121.8(5) ?
    O6 N3 C25 . . 115.2(4) ?
    N3 C25 H25A . . 109.5 ?
    N3 C25 H25B . . 109.5 ?
    H25A C25 H25B . . 109.5 ?
    N3 C25 H25C . . 109.5 ?
    H25A C25 H25C . . 109.5 ?
    H25B C25 H25C . . 109.5 ?
loop_
    _geom_torsion_atom_site_label_1
    _geom_torsion_atom_site_label_2
    _geom_torsion_atom_site_label_3
    _geom_torsion_atom_site_label_4
    _geom_torsion_site_symmetry_1
    _geom_torsion_site_symmetry_2
    _geom_torsion_site_symmetry_3
    _geom_torsion_site_symmetry_4
    _geom_torsion
    _geom_torsion_publ_flag
    C7 N1 C1 C2 . . . . 179.1(3) ?
    C7 N1 C1 C6 . . . . -1.6(3) ?
    N1 C1 C2 C3 . . . . -179.9(3) ?
    C6 C1 C2 C3 . . . . 0.8(4) ?
    C1 C2 C3 C4 . . . . -0.1(4) ?
    C2 C3 C4 C5 . . . . -0.6(5) ?
    C3 C4 C5 C6 . . . . 0.6(4) ?
    C7 N2 C6 C5 . . . . -178.3(3) ?
    C16 N2 C6 C5 . . . . 8.6(4) ?
    C7 N2 C6 C1 . . . . 1.0(3) ?
    C16 N2 C6 C1 . . . . -172.1(2) ?
    C4 C5 C6 N2 . . . . 179.4(3) ?
    C4 C5 C6 C1 . . . . 0.2(4) ?
    N1 C1 C6 N2 . . . . 0.3(3) ?
    C2 C1 C6 N2 . . . . 179.8(2) ?
    N1 C1 C6 C5 . . . . 179.7(3) ?
    C2 C1 C6 C5 . . . . -0.9(4) ?
    C1 N1 C7 N2 . . . . 2.3(3) ?
    C1 N1 C7 C8 . . . . -178.9(2) ?
    C6 N2 C7 N1 . . . . -2.1(3) ?
    C16 N2 C7 N1 . . . . 170.3(2) ?
    C6 N2 C7 C8 . . . . 179.1(2) ?
    C16 N2 C7 C8 . . . . -8.4(4) ?
    N1 C7 C8 C9 . . . . -25.1(4) ?
    N2 C7 C8 C9 . . . . 153.6(2) ?
    N1 C7 C8 C13 . . . . 151.1(3) ?
    N2 C7 C8 C13 . . . . -30.3(4) ?
    C13 C8 C9 O1 . . . . -174.7(2) ?
    C7 C8 C9 O1 . . . . 1.6(4) ?
    C13 C8 C9 C10 . . . . 3.9(4) ?
    C7 C8 C9 C10 . . . . -179.8(2) ?
    C14 O2 C10 C11 . . . . -4.9(4) ?
    C14 O2 C10 C9 . . . . 173.9(2) ?
    O1 C9 C10 O2 . . . . -3.3(3) ?
    C8 C9 C10 O2 . . . . 178.0(2) ?
    O1 C9 C10 C11 . . . . 175.6(2) ?
    C8 C9 C10 C11 . . . . -3.1(4) ?
    O2 C10 C11 C12 . . . . 179.3(2) ?
    C9 C10 C11 C12 . . . . 0.5(4) ?
    C10 C11 C12 C13 . . . . 1.2(4) ?
    C11 C12 C13 C8 . . . . -0.3(4) ?
    C9 C8 C13 C12 . . . . -2.2(4) ?
    C7 C8 C13 C12 . . . . -178.3(3) ?
    C10 O2 C14 C15 . . . . -176.3(2) ?
    C7 N2 C16 C17 . . . . 102.3(3) ?
    C6 N2 C16 C17 . . . . -86.3(3) ?
    N2 C16 C17 C22 . . . . -3.6(4) ?
    N2 C16 C17 C18 . . . . 177.0(2) ?
    C22 C17 C18 O3 . . . . -179.6(2) ?
    C16 C17 C18 O3 . . . . -0.2(4) ?
    C22 C17 C18 C19 . . . . -0.8(4) ?
    C16 C17 C18 C19 . . . . 178.6(2) ?
    C23 O4 C19 C20 . . . . -12.0(4) ?
    C23 O4 C19 C18 . . . . 168.1(2) ?
    O3 C18 C19 O4 . . . . -0.6(4) ?
    C17 C18 C19 O4 . . . . -179.2(2) ?
    O3 C18 C19 C20 . . . . 179.5(2) ?
    C17 C18 C19 C20 . . . . 0.8(4) ?
    O4 C19 C20 C21 . . . . 179.5(3) ?
    C18 C19 C20 C21 . . . . -0.6(4) ?
    C19 C20 C21 C22 . . . . 0.4(4) ?
    C20 C21 C22 C17 . . . . -0.4(4) ?
    C18 C17 C22 C21 . . . . 0.6(4) ?
    C16 C17 C22 C21 . . . . -178.7(3) ?
    C19 O4 C23 C24 . . . . -172.3(2) ?
loop_
    _geom_hbond_atom_site_label_D
    _geom_hbond_atom_site_label_H
    _geom_hbond_atom_site_label_A
    _geom_hbond_site_symmetry_A
    _geom_hbond_distance_DH
    _geom_hbond_distance_HA
    _geom_hbond_distance_DA
    _geom_hbond_angle_DHA
    O1 H1O N1 . 0.92(4) 1.75(4) 2.596(3) 152(3)
    O3 H3O O4 . 0.99(3) 2.27(3) 2.710(2) 106(2)
    O3 H3O O1 2 0.99(3) 1.91(3) 2.819(2) 151(2)
    O3 H3O O2 2 0.99(3) 2.36(3) 3.012(3) 122(2)
_iucr_refine_instructions_details
;
TITL C24H24N2O4.CH3NO2
CELL 0.71073   7.5151  19.6463  16.2578  90.000  99.898  90.000
ZERR    4.00   0.0007   0.0017   0.0015   0.000   0.002   0.000
LATT  1
SYMM -X, 0.5+Y, 0.5-Z
SFAC C   H   N  O
UNIT 100 108 12 24
MERG 2
L.S. 18
OMIT 0   1   1
OMIT 0   3   2
OMIT -5  12  14
OMIT 2  11  15
OMIT 1   6  19
OMIT 2  13  16
OMIT 1   4   0
OMIT 3  22   1
ACTA
BOND $H
CONF
EQIV $1 -x,1/2+y,1/2-z
EQIV $2 1-x,1/2+y,1/2-z
HTAB O1 N1
HTAB O3 O4
HTAB O3 O1_$1
HTAB O3 O2_$1
HTAB C20 O1_$2
HTAB C22 N2
MPLA 9 C1 C2 C3 C4 C5 C6 C7 N1 N2
MPLA 6 C8 C9 C10 C11 C12 C13 O1 O2 C14 C15
MPLA 6 C17 C18 C19 C20 C21 C22 C16 O3 O4 C23 C24
MPLA 9 C1 C2 C3 C4 C5 C6 C7 N1 N2
FMAP 2
PLAN -20
TEMP 0
WGHT    0.050300
FVAR       0.33387
O1    4    0.151673   -0.008238    0.259179    11.00000    0.04773    0.02669 =
         0.03538   -0.00186    0.00844   -0.00265
H1O   2    0.166297    0.003401    0.205865    11.00000    0.10523
O2    4    0.190935   -0.021997    0.419394    11.00000    0.05492    0.04044 =
         0.03132    0.00440    0.00820    0.00109
O3    4   -0.002319    0.369128    0.193778    11.00000    0.03379    0.03121 =
         0.04594   -0.00253    0.00939    0.00019
H3O   2   -0.032077    0.417957    0.196468    11.00000    0.07635
O4    4    0.235300    0.474049    0.210475    11.00000    0.03995    0.02978 =
         0.05087   -0.00493    0.01063   -0.00618
N1    3    0.205840    0.062874    0.131191    11.00000    0.04397    0.03082 =
         0.03448   -0.00057    0.00829    0.00110
N2    3    0.134678    0.173469    0.130949    11.00000    0.04092    0.02523 =
         0.03269   -0.00068    0.00696    0.00086
C1    1    0.170747    0.085541    0.049299    11.00000    0.04243    0.03221 =
         0.03209   -0.00168    0.00997   -0.00236
C2    1    0.172859    0.051479   -0.025301    11.00000    0.05034    0.03927 =
         0.03847   -0.00394    0.01027   -0.00325
AFIX  43
H2    2    0.201212    0.005421   -0.025827    11.00000   -1.20000
AFIX   0
C3    1    0.131962    0.087661   -0.098191    11.00000    0.05590    0.05557 =
         0.03245   -0.00248    0.01118   -0.00486
AFIX  43
H3    2    0.132889    0.065653   -0.148761    11.00000   -1.20000
AFIX   0
C4    1    0.088869    0.156916   -0.098257    11.00000    0.06151    0.05132 =
         0.03542    0.00857    0.00863   -0.00201
AFIX  43
H4    2    0.062914    0.180091   -0.148777    11.00000   -1.20000
AFIX   0
C5    1    0.084139    0.191389   -0.025096    11.00000    0.05590    0.03796 =
         0.04206    0.00431    0.00876    0.00004
AFIX  43
H5    2    0.054527    0.237342   -0.024873    11.00000   -1.20000
AFIX   0
C6    1    0.125571    0.154447    0.048322    11.00000    0.03912    0.03411 =
         0.03095    0.00128    0.00765   -0.00492
C7    1    0.187177    0.116826    0.178267    11.00000    0.03015    0.02979 =
         0.03380   -0.00075    0.00548   -0.00023
C8    1    0.217436    0.112501    0.269409    11.00000    0.02994    0.02678 =
         0.03602   -0.00279    0.00450    0.00117
C9    1    0.195459    0.049051    0.305444    11.00000    0.02805    0.02854 =
         0.03262   -0.00408    0.00473    0.00188
C10   1    0.222414    0.042191    0.392713    11.00000    0.03229    0.03236 =
         0.03660    0.00271    0.00703    0.00212
C11   1    0.278590    0.096983    0.442627    11.00000    0.04379    0.04384 =
         0.03264   -0.00190    0.00444    0.00015
AFIX  43
H11   2    0.297443    0.092410    0.500410    11.00000   -1.20000
AFIX   0
C12   1    0.307413    0.159469    0.406815    11.00000    0.04826    0.04065 =
         0.04016   -0.00889    0.00518   -0.00141
AFIX  43
H12   2    0.347660    0.196286    0.440946    11.00000   -1.20000
AFIX   0
C13   1    0.277163    0.167337    0.321873    11.00000    0.04372    0.03240 =
         0.04244   -0.00269    0.00650   -0.00155
AFIX  43
H13   2    0.296471    0.209470    0.298859    11.00000   -1.20000
AFIX   0
C14   1    0.232013   -0.035786    0.507012    11.00000    0.04691    0.05263 =
         0.03322    0.00647    0.00605    0.00118
AFIX  23
H14A  2    0.156215   -0.008478    0.536758    11.00000   -1.20000
H14B  2    0.357403   -0.025076    0.528467    11.00000   -1.20000
AFIX   0
C15   1    0.197042   -0.110043    0.518279    11.00000    0.06739    0.05343 =
         0.04082    0.01241    0.01114    0.00229
AFIX 137
H15A  2    0.073036   -0.120080    0.496139    11.00000   -1.50000
H15B  2    0.221596   -0.121116    0.576645    11.00000   -1.50000
H15C  2    0.274102   -0.136485    0.489267    11.00000   -1.50000
AFIX   0
C16   1    0.075008    0.239589    0.156029    11.00000    0.03908    0.02746 =
         0.04055   -0.00173    0.00880    0.00101
AFIX  23
H16A  2    0.037394    0.235091    0.209934    11.00000   -1.20000
H16B  2   -0.029307    0.253903    0.116052    11.00000   -1.20000
AFIX   0
C17   1    0.218675    0.294020    0.161893    11.00000    0.03570    0.03027 =
         0.03142    0.00178    0.00708    0.00140
C18   1    0.170607    0.359144    0.181536    11.00000    0.03081    0.03522 =
         0.02711    0.00268    0.00281   -0.00060
C19   1    0.298160    0.411959    0.189911    11.00000    0.03691    0.03378 =
         0.02914    0.00009    0.00415   -0.00236
C20   1    0.472479    0.398229    0.177223    11.00000    0.03937    0.04524 =
         0.03838    0.00105    0.00799   -0.00813
AFIX  43
H20   2    0.557908    0.432900    0.182115    11.00000   -1.20000
AFIX   0
C21   1    0.519168    0.332813    0.157256    11.00000    0.04019    0.04662 =
         0.05204   -0.00076    0.01477    0.00185
AFIX  43
H21   2    0.636270    0.323612    0.149092    11.00000   -1.20000
AFIX   0
C22   1    0.392885    0.281316    0.149439    11.00000    0.04301    0.03574 =
         0.04626   -0.00044    0.01005    0.00184
AFIX  43
H22   2    0.425223    0.237621    0.135656    11.00000   -1.20000
AFIX   0
C23   1    0.366198    0.526434    0.235766    11.00000    0.04163    0.04145 =
         0.05539   -0.00745    0.00402   -0.01423
AFIX  23
H23A  2    0.422561    0.540064    0.188964    11.00000   -1.20000
H23B  2    0.459504    0.509819    0.279941    11.00000   -1.20000
AFIX   0
C24   1    0.270476    0.585863    0.266303    11.00000    0.05936    0.04471 =
         0.07688   -0.02125    0.01596   -0.01438
AFIX 137
H24A  2    0.176438    0.601188    0.222636    11.00000   -1.50000
H24B  2    0.355006    0.622160    0.282033    11.00000   -1.50000
H24C  2    0.218722    0.572276    0.313782    11.00000   -1.50000
AFIX   0
O5    4    0.640725    0.278130    0.485108    11.00000    0.12262    0.07850 =
         0.27873    0.05098    0.01782   -0.02560
O6    4    0.661143    0.375900    0.530055    11.00000    0.21235    0.16615 =
         0.11813   -0.05020    0.02105   -0.03005
N3    3    0.634984    0.336400    0.474778    11.00000    0.06697    0.07438 =
         0.09816    0.00006    0.00588   -0.01579
C25   1    0.600752    0.365902    0.391781    11.00000    0.08540    0.23243 =
         0.08341    0.05973    0.01672    0.03389
AFIX 137
H25A  2    0.482084    0.385591    0.381537    11.00000   -1.50000
H25B  2    0.608659    0.331076    0.351146    11.00000   -1.50000
H25C  2    0.688855    0.400569    0.387722    11.00000   -1.50000
HKLF 4
REM  C24H24N2O4.CH3NO2
REM R1 =  0.0638 for   2523 Fo > 4sig(Fo)  and  0.1729 for all   5846 data
REM    318 parameters refined using      0 restraints
END
WGHT      0.0506      0.0000
REM Highest difference peak  0.294,  deepest hole -0.219,  1-sigma level  0.051
Q1    1   0.7029  0.3802  0.5362  11.00000  0.05    0.29
Q2    1   0.6740  0.3136  0.5401  11.00000  0.05    0.29
Q3    1   0.2808  0.0808  0.2865  11.00000  0.05    0.25
Q4    1   0.6818  0.2701  0.3907  11.00000  0.05    0.22
Q5    1   0.6378  0.4009  0.4622  11.00000  0.05    0.20
Q6    1   0.1672 -0.0631  0.2640  11.00000  0.05    0.19
Q7    1   0.6387  0.3017  0.4157  11.00000  0.05    0.19
Q8    1   0.2639  0.1318  0.2474  11.00000  0.05    0.19
Q9    1   0.6472  0.2632  0.4962  11.00000  0.05    0.19
Q10   1   0.2299  0.2006  0.0197  11.00000  0.05    0.19
Q11   1   0.3516  0.0824  0.1023  11.00000  0.05    0.19
Q12   1   0.2933  0.5104  0.1600  11.00000  0.05    0.18
Q13   1   0.2339  0.1358  0.4271  11.00000  0.05    0.18
Q14   1   0.1530  0.0943  0.2407  11.00000  0.05    0.18
Q15   1   0.2118  0.0765 -0.1630  11.00000  0.05    0.17
Q16   1   0.3303  0.4449  0.2623  11.00000  0.05    0.17
Q17   1   0.1938  0.0302  0.1412  11.00000  0.05    0.17
Q18   1   0.1474  0.0807  0.1553  11.00000  0.05    0.17
Q19   1   0.4671  0.3024  0.2824  11.00000  0.05    0.16
Q20   1   0.2097  0.6995  0.7603  11.00000  0.05    0.16
;
