# Supplementary material for: 2-Eth­oxy-6-{[1-(3-eth­oxy-2-hy­droxy­benz­yl)-1H-benzimidazol-2-yl]meth­yl}phenol nitro­methane monosolvate
Source: Acta Crystallogr Sect E Struct Rep Online. 2012 May 31;68(Pt 6):o1914. doi: 10.1107/S1600536812023665 (PMC3379470; doi:10.1107/S1600536812023665)
Supplement: Supplementary file 2 [file e-68-o1914-Isup2.hkl]

# 
# h,k,l, Fc-squared, Fo-squared, sigma(Fo-squared) and status flag 
# 
data_I
_shelx_title ' C24H24N2O4.CH3NO2' 
_shelx_refln_list_code          4 
_shelx_F_calc_maximum      292.75 
_exptl_crystal_F_000       984.00 
_reflns_d_resolution_high  0.7495 
 
loop_ 
 _symmetry_equiv_pos_as_xyz 
 'x, y, z' 
 '-x, y+1/2, -z+1/2' 
 '-x, -y, -z' 
 'x, -y-1/2, z-1/2' 
 
_cell_length_a     7.5151 
_cell_length_b    19.6463 
_cell_length_c    16.2578 
_cell_angle_alpha  90.000 
_cell_angle_beta   99.898 
_cell_angle_gamma  90.000 
 
_shelx_F_squared_multiplier     1.000 
 
loop_ 
 _refln_index_h 
 _refln_index_k 
 _refln_index_l 
 _refln_F_squared_calc 
 _refln_F_squared_meas 
 _refln_F_squared_sigma 
 _refln_observed_status 
   1   0   0     5269.31     5003.86     87.47 o 
   2   0   0    42023.89    43379.96    368.52 o 
   3   0   0     6721.36     6925.78    177.71 o 
   4   0   0        0.03       16.42     17.76 o 
   5   0   0     1635.64     1590.00    114.56 o 
   6   0   0      293.79      351.01     41.19 o 
   7   0   0      122.25      164.19     92.22 o 
   8   0   0        0.04       -6.37     36.96 o 
   9   0   0        0.72       26.11     44.32 o 
   1   1   0    18695.26    18859.12     88.51 o 
   2   1   0    23103.06    23619.26    158.86 o 
   3   1   0       13.88       14.52     11.10 o 
   4   1   0       14.17       43.56     13.71 o 
   5   1   0       57.62       80.19     18.92 o 
   6   1   0      103.76       98.76     24.00 o 
   7   1   0        0.05       10.07     12.94 o 
   8   1   0        0.50       -1.18     21.38 o 
   9   1   0       73.88        8.61     28.76 o 
   0   2   0     7467.47     7403.54    107.16 o 
   1   2   0      950.26      999.26     18.57 o 
   2   2   0    19294.75    19783.67    121.90 o 
   3   2   0     8826.69     8978.90    111.05 o 
   4   2   0     1245.59     1234.85     48.81 o 
   5   2   0     1575.68     1644.45     62.29 o 
   6   2   0      196.38      157.03     27.41 o 
   7   2   0        9.00       17.74     16.39 o 
   8   2   0        9.14       43.01     29.30 o 
   9   2   0        5.57       16.44     32.18 o 
   1   3   0     4249.59     4706.79     42.73 o 
   2   3   0     2881.89     2985.11     42.86 o 
   3   3   0     2601.76     2656.59     55.36 o 
   4   3   0     1181.46     1084.13     46.82 o 
   5   3   0      132.86      112.11     28.57 o 
   6   3   0       61.11       52.33     18.99 o 
   7   3   0      310.62      342.48     40.83 o 
   8   3   0        0.52       32.53     25.25 o 
   9   3   0       10.14       31.47     33.17 o 
   0   4   0    12248.06    11812.98    103.32 o 
   2   4   0       35.10       26.55      6.81 o 
   3   4   0      203.69      189.17     18.81 o 
   4   4   0      323.29      322.78     27.66 o 
   5   4   0      327.22      311.59     31.36 o 
   6   4   0      381.67      323.00     39.11 o 
   7   4   0      387.42      397.41     44.03 o 
   8   4   0        0.01        9.66     25.40 o 
   9   4   0        1.56      -27.24     27.24 o 
   1   5   0       86.07       94.99      9.31 o 
   2   5   0      574.10      553.73     20.59 o 
   3   5   0       69.93       86.82     12.51 o 
   4   5   0      578.19      578.80     31.54 o 
   5   5   0      349.86      327.46     40.36 o 
   6   5   0      559.17      492.50     41.86 o 
   7   5   0        3.81        1.97     17.13 o 
   8   5   0       55.02       41.51     41.40 o 
   9   5   0       12.85       42.10     81.37 o 
   0   6   0     1271.15     1422.40     43.09 o 
   1   6   0       84.31       95.22      9.18 o 
   2   6   0      216.66      200.42     13.88 o 
   3   6   0      154.62      158.49     16.12 o 
   4   6   0      772.47      726.12     35.61 o 
   5   6   0       49.66       69.13     18.17 o 
   6   6   0       31.67       19.86     19.21 o 
   7   6   0        8.53      -13.89     13.89 o 
   8   6   0      146.49      162.99     63.24 o 
   9   6   0        6.55       19.94     32.95 o 
   1   7   0      581.76      566.92     25.64 o 
   2   7   0     1065.14     1091.53     30.52 o 
   3   7   0      541.35      500.15     23.69 o 
   4   7   0      114.99      120.48     16.66 o 
   5   7   0       27.97       16.96     12.75 o 
   6   7   0        0.39      -13.12     13.12 o 
   7   7   0      118.93      125.38     26.98 o 
   8   7   0        1.15      -15.28     25.03 o 
   9   7   0        3.30      -22.06     30.03 o 
   0   8   0      756.69      698.99     35.23 o 
   1   8   0      270.07      275.22     15.19 o 
   2   8   0      588.79      614.96     25.19 o 
   3   8   0      127.58      152.37     16.50 o 
   4   8   0        1.22        4.54      7.61 o 
   5   8   0      305.08      283.94     30.32 o 
   6   8   0      101.11      109.66     26.21 o 
   7   8   0       13.30        5.93     22.81 o 
   8   8   0        1.40       17.34     24.81 o 
   9   8   0        1.32       38.62     29.87 o 
   1   9   0     1714.18     1925.07     39.56 o 
   2   9   0      118.30      129.52     13.72 o 
   3   9   0      126.98      129.31     15.65 o 
   4   9   0       23.89       19.08     10.69 o 
   5   9   0      183.39      199.37     26.37 o 
   6   9   0        5.39       26.49     17.90 o 
   7   9   0        8.61       12.97     17.17 o 
   8   9   0        5.85       21.02     27.57 o 
   9   9   0        3.71      -10.67     61.05 o 
   0  10   0        4.27       -1.33     10.56 o 
   1  10   0      288.63      309.95     17.69 o 
   2  10   0      130.73      122.34     17.37 o 
   3  10   0       77.17       94.37     16.37 o 
   4  10   0        4.62       -2.26      7.83 o 
   5  10   0       23.65       34.29     13.00 o 
   6  10   0        2.24       -8.47     14.14 o 
   7  10   0       23.75       29.02     19.66 o 
   8  10   0        1.65       12.91     26.54 o 
   9  10   0        6.80       -4.66     30.13 o 
   1  11   0     1445.40     1629.82     39.71 o 
   2  11   0     1143.49     1199.65     36.37 o 
   3  11   0      279.30      251.38     20.01 o 
   4  11   0       29.31       30.01     11.05 o 
   5  11   0      579.18      582.64     34.43 o 
   6  11   0       56.23       68.18     20.71 o 
   7  11   0       12.33       11.48     18.37 o 
   8  11   0       70.50       62.21     31.67 o 
   0  12   0      120.60      116.26     39.20 o 
   1  12   0        0.31       -2.03      6.25 o 
   2  12   0      121.31      141.73     16.13 o 
   3  12   0        0.95        6.52      8.12 o 
   4  12   0      487.75      499.33     29.74 o 
   5  12   0     2647.59     2769.97     73.66 o 
   6  12   0        1.37       26.14     27.06 o 
   7  12   0      397.35      435.61     49.56 o 
   8  12   0        2.15        5.81     30.55 o 
   1  13   0      114.11       90.94     13.75 o 
   2  13   0       93.75       95.97     14.22 o 
   3  13   0       46.98       44.83     12.01 o 
   4  13   0     1236.09     1169.69     46.02 o 
   5  13   0      160.28      175.06     27.12 o 
   6  13   0      625.15      641.80     49.94 o 
   7  13   0       46.05       33.63     20.74 o 
   8  13   0       13.32       24.12     33.55 o 
   0  14   0      485.40      506.99     25.51 o 
   1  14   0       10.53        7.97      7.68 o 
   2  14   0      230.65      199.48     20.15 o 
   3  14   0       87.95       81.33     14.62 o 
   4  14   0      330.71      318.34     26.51 o 
   5  14   0       28.03       19.97     13.21 o 
   6  14   0       53.20       26.78     22.37 o 
   7  14   0      174.82      203.74     43.71 o 
   8  14   0        0.10      -38.75     38.75 o 
   1  15   0      170.85      159.87     18.15 o 
   2  15   0      196.71      214.29     20.51 o 
   3  15   0        6.01        6.49     11.59 o 
   4  15   0      193.86      210.15     24.44 o 
   5  15   0        0.01       -5.69     13.24 o 
   6  15   0      159.83      142.13     30.69 o 
   7  15   0       14.23        1.15     46.78 o 
   8  15   0       21.95       26.28     42.25 o 
   0  16   0     1063.89      933.67     37.31 o 
   1  16   0      719.87      676.58     30.70 o 
   2  16   0      501.26      521.11     44.85 o 
   3  16   0       64.12       49.65     16.28 o 
   4  16   0        0.01       20.49     13.23 o 
   5  16   0      117.69      101.28     27.71 o 
   6  16   0       53.61       40.49     18.03 o 
   7  16   0        1.32       24.60     37.05 o 
   1  17   0      507.82      486.97     40.68 o 
   2  17   0       17.22       -2.14     11.43 o 
   3  17   0       31.61       35.98     14.78 o 
   4  17   0       24.58       18.55     15.79 o 
   5  17   0        3.42       17.83     33.96 o 
   6  17   0       21.46        5.09     32.74 o 
   7  17   0        0.16      -20.77     32.38 o 
   0  18   0       65.60      108.91     52.57 o 
   1  18   0      121.92      177.43     45.04 o 
   2  18   0        3.11       16.26     26.80 o 
   3  18   0      155.95      158.14     29.46 o 
   4  18   0       21.47       38.61     18.77 o 
   5  18   0        3.54      -12.60     17.75 o 
   6  18   0       15.34       56.09     23.97 o 
   7  18   0       11.03       45.57     33.76 o 
   1  19   0       85.84      105.44     42.70 o 
   2  19   0       42.44       70.44     31.22 o 
   3  19   0       47.56       51.25     27.23 o 
   4  19   0        0.26        4.02     24.01 o 
   5  19   0       21.28      -15.12     24.13 o 
   6  19   0       17.88       -6.79     37.05 o 
   0  20   0        5.76       -3.50     33.55 o 
   1  20   0       25.33       53.22     28.18 o 
   2  20   0        2.16       -8.83     19.67 o 
   3  20   0      119.78      144.81     38.80 o 
   4  20   0        0.67       -3.45     21.69 o 
   5  20   0       26.84      -15.46     25.18 o 
   6  20   0        1.59       -5.56     43.42 o 
   1  21   0       15.67       19.19     25.79 o 
   2  21   0        9.11       27.07     26.01 o 
   3  21   0       26.08      -21.45     21.45 o 
   4  21   0       15.50      -17.25     36.38 o 
   5  21   0       56.35       99.47     33.91 o 
   0  22   0       13.87        9.96     38.66 o 
   1  22   0       14.62        0.48     32.52 o 
   2  22   0       35.60       28.37     27.54 o 
   3  22   0       10.59       10.26     31.13 o 
   4  22   0        8.72        2.16     28.17 o 
   5  22   0        7.74       37.86     34.12 o 
   1  23   0       14.05       60.08     27.26 o 
   2  23   0       20.67       41.17     40.68 o 
   3  23   0       25.48       13.23     30.83 o 
   4  23   0        0.34       -3.20     27.19 o 
   0  24   0       62.27        4.58     49.34 o 
   1  24   0        2.77       -9.83     28.49 o 
   2  24   0       12.77       -7.88     29.11 o 
   3  24   0        5.59        2.89     29.01 o 
   1  25   0       23.75      -18.91     30.47 o 
   2  25   0        5.82      -17.34     32.55 o 
   0  26   0       17.58       -1.35     57.68 o 
   1  26   0        4.46        5.52     28.44 o 
  -9   1   1       96.65       -1.93     30.69 o 
  -8   1   1        0.40       -5.47     26.15 o 
  -7   1   1      254.68      277.40     72.22 o 
  -6   1   1      233.06      254.24     33.79 o 
  -5   1   1      454.90      407.09     31.34 o 
  -4   1   1    10076.81    10693.01    134.51 o 
  -3   1   1      305.57      294.59     18.71 o 
  -2   1   1    13515.45    14014.82     95.21 o 
  -1   1   1     3400.94     3505.73     30.68 o 
   1   1   1       82.23       93.03     12.59 o 
   2   1   1      307.05      294.16     24.25 o 
   3   1   1       19.34       27.29     13.29 o 
   4   1   1      634.76      595.81     45.72 o 
   5   1   1       29.45        9.71     12.23 o 
   6   1   1       25.30       43.52     17.40 o 
   7   1   1       27.67       35.36     23.81 o 
   8   1   1        0.66       -6.09     37.09 o 
   9   1   1       13.67       23.72     33.39 o 
  -9   2   1        0.02        8.45     26.92 o 
  -8   2   1       10.35       32.45     24.57 o 
  -7   2   1       80.80       78.41     29.78 o 
  -6   2   1       92.68       98.77     22.40 o 
  -5   2   1      155.59      134.03     22.74 o 
  -4   2   1      912.89      835.55     35.44 o 
  -3   2   1     1858.67     1846.80     44.00 o 
  -2   2   1    85702.49    89051.57    370.43 o 
  -1   2   1      257.92      223.78      9.73 o 
   0   2   1       50.36       45.68      6.28 o 
   1   2   1      230.71      251.79     13.00 o 
   2   2   1     2827.53     2859.85     55.14 o 
   3   2   1      163.19      154.41     20.74 o 
   4   2   1     1191.52     1227.77     50.59 o 
   5   2   1       49.28       45.77     15.56 o 
   6   2   1      113.15      105.58     23.89 o 
   7   2   1       17.48       33.06     16.98 o 
   8   2   1       91.87      150.75     43.45 o 
   9   2   1        1.28        9.36     32.06 o 
  -9   3   1      124.78       81.74     79.75 o 
  -8   3   1       12.84       10.46     25.90 o 
  -7   3   1      284.64      330.14     55.43 o 
  -6   3   1      396.70      315.70     38.08 o 
  -5   3   1      232.94      218.55     28.63 o 
  -4   3   1      381.19      331.79     24.63 o 
  -3   3   1      183.81      218.74     47.94 o 
  -2   3   1     5105.28     4983.76     52.73 o 
  -1   3   1     2175.43     2170.05     29.32 o 
   0   3   1    11156.18    11296.80     64.06 o 
   1   3   1      228.31      201.41     11.30 o 
   2   3   1     3180.94     3163.91     46.10 o 
   3   3   1       23.32       21.51     10.76 o 
   4   3   1     4241.01     4446.45     94.10 o 
   5   3   1       73.63       60.05     18.02 o 
   6   3   1       17.56       30.39     17.19 o 
   7   3   1        0.71       19.35     15.36 o 
   8   3   1       36.10       25.96     26.32 o 
   9   3   1        0.81      -16.52     26.85 o 
  -9   4   1       14.59       13.11     31.27 o 
  -8   4   1       51.18       45.47     28.39 o 
  -7   4   1      800.06      767.36    131.56 o 
  -6   4   1      382.78      355.32     36.09 o 
  -5   4   1     3021.28     3010.20     84.17 o 
  -4   4   1     1835.60     1773.01     52.09 o 
  -3   4   1      103.59      115.17     12.65 o 
  -2   4   1      315.11      273.27     14.16 o 
  -1   4   1     7108.44     7216.30     57.16 o 
   0   4   1     2418.53     2514.71     34.38 o 
   1   4   1     2819.46     2788.95     35.43 o 
   2   4   1     1511.69     1502.54     32.76 o 
   3   4   1     1195.50     1290.41     46.50 o 
   4   4   1      523.58      485.41     33.42 o 
   5   4   1      164.29      157.62     26.27 o 
   6   4   1      344.65      358.17     39.08 o 
   7   4   1      119.55      118.00     26.64 o 
   8   4   1        2.45       12.38     26.23 o 
   9   4   1        0.47       -2.59     29.19 o 
  -9   5   1       20.21      -10.15     31.89 o 
  -8   5   1       99.95       66.83     34.98 o 
  -7   5   1      157.30      126.43     37.48 o 
  -6   5   1     1645.03     1533.58     68.23 o 
  -5   5   1     1248.86     1208.30     49.69 o 
  -4   5   1      205.41      231.22     23.01 o 
  -3   5   1     2140.54     2150.43     44.42 o 
  -2   5   1     3145.07     3132.69     46.60 o 
  -1   5   1      808.68      739.22     20.28 o 
   0   5   1       86.51       69.53      8.71 o 
   1   5   1        5.79       10.82      5.13 o 
   2   5   1      250.21      253.12     14.78 o 
   3   5   1      200.53      211.94     18.66 o 
   4   5   1      224.51      222.31     24.99 o 
   5   5   1       82.24       69.20     19.03 o 
   6   5   1      828.16      850.63     56.90 o 
   7   5   1       32.11       25.56     17.13 o 
   8   5   1       64.27       26.20     29.50 o 
   9   5   1       15.24       64.45     34.18 o 
  -9   6   1        0.31       39.63     33.63 o 
  -8   6   1        3.73       50.35     31.97 o 
  -7   6   1        0.08        9.23     21.96 o 
  -6   6   1      396.12      395.37     41.34 o 
  -5   6   1        6.03        2.76     10.65 o 
  -4   6   1       15.03        2.52      7.19 o 
  -3   6   1      366.57      359.76     21.30 o 
  -2   6   1     2230.55     2291.58     41.97 o 
  -1   6   1      180.57      153.78     11.38 o 
   0   6   1       75.66       53.14      7.92 o 
   1   6   1      890.23      910.13     20.80 o 
   2   6   1     3438.35     3419.20     51.75 o 
   3   6   1      586.27      558.80     25.41 o 
   4   6   1        3.57       21.02     11.05 o 
   5   6   1        0.96       -2.43     10.65 o 
   6   6   1       75.14       89.18     23.35 o 
   7   6   1       74.67       71.36     21.62 o 
   8   6   1       12.90       15.93     46.42 o 
   9   6   1        0.55      -11.00     42.93 o 
  -9   7   1       28.23       38.93     31.78 o 
  -8   7   1      153.05      139.07     41.60 o 
  -7   7   1        3.44       -3.53     19.46 o 
  -6   7   1      865.12      889.89     69.48 o 
  -5   7   1      145.33      179.35     24.84 o 
  -4   7   1       30.33       33.15      9.39 o 
  -3   7   1      388.81      326.37     19.47 o 
  -2   7   1       53.08       50.84      9.44 o 
  -1   7   1        9.21       12.39      5.78 o 
   0   7   1     1054.04     1197.12     29.24 o 
   1   7   1     4015.46     4102.35     45.95 o 
   2   7   1      314.29      260.98     16.17 o 
   3   7   1      276.88      315.70     20.20 o 
   4   7   1       49.46       65.91     15.05 o 
   5   7   1        4.15       10.58     12.41 o 
   6   7   1        0.32      -10.14     14.34 o 
   7   7   1        2.04       22.27     16.81 o 
   8   7   1        0.04      -20.36     20.36 o 
   9   7   1        0.01        9.51     32.85 o 
  -9   8   1        3.00        3.16     32.14 o 
  -8   8   1        9.44       33.23     27.05 o 
  -7   8   1       65.80       41.11     29.70 o 
  -6   8   1       57.52       95.92     23.53 o 
  -5   8   1      147.82      129.77     21.05 o 
  -4   8   1      337.03      301.95     21.51 o 
  -3   8   1      234.64      229.60     16.99 o 
  -2   8   1      132.76      140.50     15.64 o 
  -1   8   1     3804.86     4207.73     55.56 o 
   0   8   1       38.78       46.73      8.69 o 
   1   8   1      127.58      117.63      9.72 o 
   2   8   1        4.88       -1.08      9.67 o 
   3   8   1      764.62      840.26     31.49 o 
   4   8   1      320.10      316.28     23.34 o 
   5   8   1       38.20       20.66     13.88 o 
   6   8   1       26.26        7.95     16.29 o 
   7   8   1        6.37       37.92     18.41 o 
   8   8   1        0.47       51.91     26.26 o 
   9   8   1       22.06       27.97     32.10 o 
  -9   9   1        6.51       39.32     35.58 o 
  -8   9   1        0.14        6.09     26.28 o 
  -7   9   1        0.62       29.40     25.24 o 
  -6   9   1        9.88       33.15     17.90 o 
  -5   9   1      226.19      238.05     25.82 o 
  -4   9   1      356.04      350.55     23.44 o 
  -3   9   1     1028.92     1099.45     36.14 o 
  -2   9   1     1125.82     1034.49     32.13 o 
  -1   9   1     3113.88     3359.70     52.46 o 
   0   9   1     1051.77     1129.87     32.78 o 
   1   9   1      122.12      139.92     11.26 o 
   2   9   1      584.29      581.31     23.78 o 
   3   9   1      271.01      286.93     19.54 o 
   4   9   1       44.00       32.66     10.89 o 
   5   9   1        2.95       -5.92     11.27 o 
   6   9   1       32.49       19.01     16.48 o 
   7   9   1       18.55       23.46     20.17 o 
   8   9   1       34.23       65.76     30.41 o 
   9   9   1        3.73       48.49     36.04 o 
  -9  10   1        9.65      -14.75     32.63 o 
  -8  10   1       59.10       85.10     35.39 o 
  -7  10   1      337.31      421.72     58.92 o 
  -6  10   1       20.19       22.28     18.94 o 
  -5  10   1      371.38      394.22     27.89 o 
  -4  10   1      354.50      346.04     23.71 o 
  -3  10   1      797.23      732.85     30.28 o 
  -2  10   1      948.62     1080.52     33.93 o 
  -1  10   1      248.90      197.65     15.50 o 
   0  10   1     1364.70     1349.91     56.27 o 
   1  10   1     1155.73     1201.51     28.89 o 
   2  10   1      247.33      246.57     16.88 o 
   3  10   1      346.60      345.33     21.67 o 
   4  10   1       38.32       35.77     11.52 o 
   5  10   1       12.55       13.42     14.83 o 
   6  10   1        0.97       11.98     15.94 o 
   7  10   1       80.90      124.54     28.65 o 
   8  10   1       28.96        6.47     28.63 o 
   9  10   1        8.56       16.66     56.38 o 
  -9  11   1       84.47       96.12     64.05 o 
  -8  11   1      107.26       91.79     85.76 o 
  -7  11   1       16.47       -9.94     28.35 o 
  -6  11   1       17.99       36.71     15.85 o 
  -5  11   1       33.02       48.89     14.65 o 
  -4  11   1      122.82      113.26     17.26 o 
  -3  11   1       27.15       21.06      9.53 o 
  -2  11   1       35.25       45.46     11.55 o 
  -1  11   1      860.80      814.14     28.67 o 
   0  11   1       28.01       28.63      6.74 o 
   1  11   1      551.13      580.54     21.14 o 
   2  11   1       25.04       22.81      7.81 o 
   3  11   1      508.90      542.90     27.44 o 
   4  11   1       12.55        4.20      9.21 o 
   5  11   1      724.62      753.06     43.15 o 
   6  11   1        9.41        6.39     15.84 o 
   7  11   1        0.01       48.84     21.03 o 
   8  11   1        9.80       38.74     60.91 o 
  -8  12   1        7.11       35.51     31.47 o 
  -7  12   1        4.43      -21.48     21.48 o 
  -6  12   1       21.86       29.01     15.64 o 
  -5  12   1      333.73      353.42     31.07 o 
  -4  12   1       21.49       14.03     10.04 o 
  -3  12   1      127.14      105.43     15.80 o 
  -2  12   1      132.39      121.55     15.05 o 
  -1  12   1      344.23      345.51     19.63 o 
   0  12   1       92.03       87.67     12.53 o 
   1  12   1      103.74       82.84     10.48 o 
   2  12   1       74.81       70.49     12.01 o 
   3  12   1      339.52      278.90     20.31 o 
   4  12   1      336.39      372.39     25.43 o 
   5  12   1        0.04       23.30     12.58 o 
   6  12   1      105.96      132.62     27.86 o 
   7  12   1       34.60       35.72     21.73 o 
   8  12   1       18.66       42.18     43.60 o 
  -8  13   1       13.49       27.89     67.69 o 
  -7  13   1       63.48       50.21     27.44 o 
  -6  13   1       98.01      106.28     24.90 o 
  -5  13   1       81.90      103.63     19.35 o 
  -4  13   1       76.57       67.88     14.31 o 
  -3  13   1        3.68        6.88      8.35 o 
  -2  13   1      287.03      263.71     27.61 o 
  -1  13   1      104.61      148.36     15.89 o 
   0  13   1     1240.27     1223.22     30.54 o 
   1  13   1      208.47      204.03     16.11 o 
   2  13   1      122.03       91.25     13.50 o 
   3  13   1      660.37      685.42     32.06 o 
   4  13   1       61.73       42.23     21.19 o 
   5  13   1       95.77       77.26     17.52 o 
   6  13   1       15.85       20.33     17.49 o 
   7  13   1       17.05       44.29     20.93 o 
   8  13   1       23.08       44.14     46.74 o 
  -8  14   1       80.93      137.43     66.38 o 
  -7  14   1      108.36       73.09     52.34 o 
  -6  14   1       17.34       12.35     12.64 o 
  -5  14   1       16.88       23.89     13.46 o 
  -4  14   1      136.46      184.68     22.46 o 
  -3  14   1      358.27      319.25     23.98 o 
  -2  14   1       78.64       65.44     13.17 o 
  -1  14   1       80.51       60.85     11.64 o 
   0  14   1      206.42      189.01     14.62 o 
   1  14   1       11.82       22.47     11.22 o 
   2  14   1     1822.65     1908.60     49.53 o 
   3  14   1     1469.55     1416.65     46.50 o 
   4  14   1      140.16      145.36     19.71 o 
   5  14   1      127.36      124.19     20.12 o 
   6  14   1        7.19        8.75     20.61 o 
   7  14   1       43.45       20.64     37.27 o 
   8  14   1        9.36       -0.63     43.24 o 
  -8  15   1       13.38      -39.47     39.47 o 
  -7  15   1       22.19       36.87     42.34 o 
  -6  15   1        2.93       -7.99     17.56 o 
  -5  15   1        1.46       -4.92     11.81 o 
  -4  15   1      245.40      215.00     25.08 o 
  -3  15   1       11.13       18.95     12.87 o 
  -2  15   1      651.57      727.36     33.17 o 
  -1  15   1      241.80      246.40     19.92 o 
   0  15   1      200.35      189.33     12.59 o 
   1  15   1       56.81       50.57     10.82 o 
   2  15   1      163.24      159.36     21.00 o 
   3  15   1       53.17       75.32     19.99 o 
   4  15   1      424.47      501.77     41.54 o 
   5  15   1        5.74       13.18     25.31 o 
   6  15   1       25.07       44.34     30.90 o 
   7  15   1        3.47       54.55     28.22 o 
   8  15   1        2.42      130.62     65.94 o 
  -7  16   1        1.42        7.63     35.97 o 
  -6  16   1        2.55      -19.05     22.02 o 
  -5  16   1      176.00      138.87     24.64 o 
  -4  16   1       48.24       80.55     16.10 o 
  -3  16   1      400.48      409.68     27.03 o 
  -2  16   1     1204.06     1244.51     44.12 o 
  -1  16   1      990.20     1060.22     38.69 o 
   0  16   1     2121.92     2071.08     47.68 o 
   1  16   1      732.32      679.72     36.17 o 
   2  16   1      413.03      371.06     32.19 o 
   3  16   1      170.96      172.78     25.02 o 
   4  16   1        0.86       25.52     27.82 o 
   5  16   1      215.17      283.04     41.20 o 
   6  16   1        2.73      -16.98     16.98 o 
   7  16   1        0.61       38.56     33.78 o 
  -7  17   1       13.74      -18.03     40.37 o 
  -6  17   1       12.50       11.54     20.84 o 
  -5  17   1       53.45       90.88     21.70 o 
  -4  17   1        9.15        8.00     12.75 o 
  -3  17   1       85.15       60.40     17.38 o 
  -2  17   1        2.18       -0.39     15.28 o 
  -1  17   1     2013.33     2102.26     82.44 o 
   0  17   1      320.19      364.15     25.49 o 
   1  17   1     1846.30     2053.13     82.33 o 
   2  17   1      740.84      711.23     50.19 o 
   3  17   1       84.91       75.51     20.47 o 
   4  17   1      167.42      187.72     32.75 o 
   5  17   1        2.79       15.48     19.63 o 
   6  17   1       27.68        2.42     19.82 o 
   7  17   1       13.63       18.57     70.82 o 
  -6  18   1       93.04      117.88     54.72 o 
  -5  18   1       75.12       77.49     38.84 o 
  -4  18   1        1.76       -6.19     20.79 o 
  -3  18   1        3.64       10.13     35.93 o 
  -2  18   1       17.03       21.76     17.75 o 
  -1  18   1      358.08      365.58     41.23 o 
   0  18   1        2.14       19.43     16.77 o 
   1  18   1       76.20       68.72     20.59 o 
   2  18   1        1.01       -2.08     15.04 o 
   3  18   1       76.64       60.41     19.48 o 
   4  18   1       42.49       27.23     25.60 o 
   5  18   1        0.37      -16.72     16.72 o 
   6  18   1        1.50       15.95     34.26 o 
   7  18   1        3.18        4.91     28.94 o 
  -6  19   1        4.55      -33.91     33.91 o 
  -5  19   1        7.46        0.39     22.30 o 
  -4  19   1       33.80       84.84     33.17 o 
  -3  19   1      221.53      280.15     54.09 o 
  -2  19   1        0.00      -20.48     27.99 o 
  -1  19   1      475.66      451.90     58.70 o 
   0  19   1        7.66       19.68     24.82 o 
   1  19   1      200.37      237.71     52.46 o 
   2  19   1        9.47       13.22     32.47 o 
   3  19   1      151.85       91.04     92.98 o 
   4  19   1        0.97        2.87     20.72 o 
   5  19   1       47.10       25.55     29.11 o 
   6  19   1        3.02       11.46     25.61 o 
  -6  20   1       13.79       69.34     47.28 o 
  -5  20   1       14.87       -0.88     24.90 o 
  -4  20   1      139.15      195.69     43.00 o 
  -3  20   1       97.40       88.17     31.94 o 
  -2  20   1      171.52      157.73     40.62 o 
  -1  20   1       12.27      -28.50     34.76 o 
   0  20   1       13.17        1.80     22.05 o 
   1  20   1       14.94       35.45     23.91 o 
   2  20   1        8.07      -13.89     22.17 o 
   3  20   1        6.11        3.85     24.42 o 
   4  20   1        1.64       11.21     24.48 o 
   5  20   1        8.20       31.79     26.96 o 
   6  20   1        9.96       75.54     59.48 o 
  -5  21   1        0.00       35.47     26.15 o 
  -4  21   1        1.34       24.44     27.46 o 
  -3  21   1        3.61        6.37     31.31 o 
  -2  21   1        0.42        0.14     25.05 o 
  -1  21   1        4.40       40.78     26.66 o 
   0  21   1       29.81      -13.05     21.41 o 
   1  21   1       27.32        7.50     23.83 o 
   2  21   1       20.45       31.52     27.88 o 
   3  21   1       33.52       32.92     24.43 o 
   4  21   1        9.28       37.02     25.25 o 
   5  21   1        5.65       56.35     29.09 o 
  -5  22   1        8.46       39.72     31.24 o 
  -4  22   1        4.48        6.31     23.98 o 
  -3  22   1        8.17        4.41     33.82 o 
  -2  22   1       23.50       62.15     34.70 o 
  -1  22   1       15.19      -20.08     25.03 o 
   0  22   1        1.63        3.70     26.85 o 
   1  22   1       16.92       -3.70     32.88 o 
   2  22   1       38.67       32.98     29.27 o 
   4  22   1       76.28      147.93     41.32 o 
   5  22   1       26.17       42.46     35.58 o 
  -4  23   1       33.16       13.06     28.04 o 
  -3  23   1       15.69       15.83     42.66 o 
  -2  23   1        3.33       -0.28     26.79 o 
  -1  23   1       10.90       36.75     26.47 o 
   0  23   1       10.41       13.26     21.69 o 
   1  23   1        0.72       25.53     28.73 o 
   2  23   1       36.28        7.54     27.02 o 
   3  23   1       27.26       41.53     52.30 o 
   4  23   1        0.30      -13.19     31.94 o 
  -4  24   1       26.94        6.32     30.76 o 
  -3  24   1        1.09      -23.87     25.01 o 
  -2  24   1        1.33        8.61     51.49 o 
  -1  24   1        3.67       12.86     27.47 o 
   0  24   1      131.73       39.73     36.35 o 
   1  24   1       43.34       25.21     36.69 o 
   2  24   1       10.74        3.65     27.30 o 
   3  24   1       13.34      -10.23     31.21 o 
  -2  25   1       18.59       20.39     32.04 o 
  -1  25   1       79.94       97.47     69.66 o 
   0  25   1       15.16        2.13     39.29 o 
   1  25   1       13.31      -20.12     34.00 o 
   2  25   1        5.31      -23.95     29.96 o 
  -1  26   1        0.11        7.86     34.08 o 
   0  26   1        5.96       25.46     44.62 o 
   1  26   1        4.55       16.04     43.56 o 
  -9   0   2        0.04      -15.70     35.52 o 
  -8   0   2        4.06        3.14     37.23 o 
  -7   0   2       31.94       15.70     37.32 o 
  -6   0   2       73.47       86.34     24.02 o 
  -5   0   2      770.59      733.85     46.96 o 
  -4   0   2     8377.41     8815.93    132.73 o 
  -3   0   2     2567.97     2598.32     79.47 o 
  -2   0   2      353.08      306.48     14.95 o 
  -1   0   2      774.81      708.17     32.03 o 
   0   0   2       58.03       59.30     11.66 o 
   1   0   2      828.30      780.55     41.45 o 
   2   0   2       79.16       50.86     19.74 o 
   3   0   2      145.93      110.25     32.38 o 
   4   0   2      252.31      208.93     49.97 o 
   5   0   2        2.33       15.07     23.06 o 
   6   0   2      283.86      341.07     75.89 o 
   7   0   2        0.04        3.94     22.52 o 
   8   0   2       13.99       44.41     40.46 o 
   9   0   2        0.79       47.01     51.40 o 
  -9   1   2       13.28       18.06     29.16 o 
  -8   1   2        1.73       -0.94     24.59 o 
  -7   1   2        1.09       -8.81     22.48 o 
  -6   1   2     1090.49     1039.05     42.81 o 
  -5   1   2      249.19      198.56     24.18 o 
  -4   1   2      132.51      138.59     17.90 o 
  -3   1   2     4362.35     4551.18     58.64 o 
  -2   1   2      463.77      495.46     16.21 o 
  -1   1   2    10180.71    10270.20     59.95 o 
   0   1   2     5517.03     5255.07     41.64 o 
   1   1   2     2219.80     2095.76     46.12 o 
   2   1   2     5466.68     5346.15     94.93 o 
   3   1   2      454.66      466.28     35.91 o 
   4   1   2      434.39      394.21     41.49 o 
   5   1   2      288.75      218.77     40.05 o 
   6   1   2       42.69       50.72     19.94 o 
   7   1   2       31.56       60.70     18.24 o 
   8   1   2       32.24       47.96     31.13 o 
   9   1   2        4.38       10.45     31.96 o 
  -9   2   2        0.64      -24.00     27.94 o 
  -8   2   2       21.83        9.58     24.13 o 
  -7   2   2       32.45       35.04     25.48 o 
  -6   2   2      136.91      185.02     28.48 o 
  -5   2   2      323.17      294.97     27.84 o 
  -4   2   2     2481.82     2613.24     58.64 o 
  -3   2   2     1712.00     1661.27     55.08 o 
  -2   2   2     1595.24     1511.08     24.39 o 
  -1   2   2      800.46      828.44     15.42 o 
   0   2   2     4059.04     4049.03     42.85 o 
   1   2   2     5219.48     5279.33     74.15 o 
   2   2   2     1200.83     1020.24     51.04 o 
   3   2   2       15.12        9.71      9.56 o 
   4   2   2        0.84       -7.99      7.99 o 
   5   2   2        4.74        0.63     12.02 o 
   6   2   2       93.60       89.42     24.52 o 
   7   2   2        4.97       -6.34     28.29 o 
   8   2   2       15.13       63.44     29.88 o 
   9   2   2       11.02       12.17     31.74 o 
  -9   3   2       34.89       25.31     30.43 o 
  -8   3   2      230.69      247.85     51.96 o 
  -7   3   2      103.82      133.82     37.46 o 
  -6   3   2      984.15      926.87     53.39 o 
  -5   3   2      316.45      342.82     26.98 o 
  -4   3   2        1.64       -1.17      7.89 o 
  -3   3   2     1032.70      973.11     36.35 o 
  -2   3   2      159.39      151.75     10.54 o 
  -1   3   2        0.19        2.94      5.23 o 
   1   3   2      145.66      138.14     12.32 o 
   2   3   2      413.95      391.13     23.27 o 
   3   3   2      303.00      313.29     25.42 o 
   4   3   2     1483.81     1449.27     56.32 o 
   5   3   2       90.88      102.21     21.24 o 
   6   3   2       71.48       58.08     20.45 o 
   7   3   2        0.30        5.23     22.42 o 
   8   3   2       30.61        7.17     27.36 o 
   9   3   2       12.89       34.23     34.85 o 
  -9   4   2       18.70       -7.94     28.41 o 
  -8   4   2       41.87       20.65     27.79 o 
  -7   4   2      212.12      179.56     43.19 o 
  -6   4   2       19.42       12.82     15.84 o 
  -5   4   2     1004.18      986.93     42.89 o 
  -4   4   2     7344.97     7693.47    104.01 o 
  -3   4   2      242.07      219.98     14.73 o 
  -2   4   2      305.42      342.38     15.29 o 
  -1   4   2        0.07       -3.85      4.84 o 
   0   4   2      842.86      783.00     28.57 o 
   1   4   2      201.48      209.95     12.02 o 
   2   4   2     2293.64     2316.94     47.16 o 
   3   4   2       29.78       20.69     13.69 o 
   4   4   2       10.03        2.25      9.72 o 
   5   4   2       64.14       56.07     17.07 o 
   6   4   2      128.43      132.20     29.01 o 
   7   4   2      166.17      173.61     32.42 o 
   8   4   2        1.35      -18.52     19.96 o 
   9   4   2        3.19       13.59     45.89 o 
  -9   5   2       21.62       15.73     34.39 o 
  -8   5   2      280.42      351.83     63.34 o 
  -7   5   2      173.59      171.75     43.03 o 
  -6   5   2      583.31      616.13     43.91 o 
  -5   5   2      175.32      184.30     22.85 o 
  -4   5   2      151.19      156.95     18.76 o 
  -3   5   2      833.05      856.38     28.30 o 
  -2   5   2        3.02        7.93      5.03 o 
  -1   5   2      826.49      807.67     21.21 o 
   0   5   2      616.03      547.52     14.97 o 
   1   5   2        7.20       12.19      4.40 o 
   2   5   2     1128.77     1164.36     34.93 o 
   3   5   2     1074.05     1107.89     68.89 o 
   4   5   2       45.30       45.48     15.81 o 
   5   5   2      543.47      527.02     39.04 o 
   6   5   2      334.37      434.09     41.62 o 
   7   5   2        0.02        5.89     14.96 o 
   8   5   2        0.02        3.72     25.88 o 
   9   5   2        1.76       19.99     31.20 o 
  -9   6   2      182.90       83.68    122.99 o 
  -8   6   2        4.37       61.01     31.96 o 
  -7   6   2      432.14      446.81     92.58 o 
  -6   6   2      269.47      293.99     34.44 o 
  -5   6   2      805.59      776.75     42.74 o 
  -4   6   2       40.43       40.77      9.61 o 
  -3   6   2      726.19      714.84     27.75 o 
  -2   6   2      811.13      899.19     26.51 o 
  -1   6   2     1292.49     1346.73     28.47 o 
   0   6   2        5.10        7.28      2.73 o 
   1   6   2      507.40      464.41     15.03 o 
   2   6   2       57.66       78.48     10.93 o 
   3   6   2      239.85      224.42     24.45 o 
   4   6   2      118.40       77.17     17.94 o 
   5   6   2       30.99        2.93     11.96 o 
   6   6   2       54.77       72.11     20.86 o 
   7   6   2       13.79       52.53     18.44 o 
   8   6   2       70.61       74.09     32.26 o 
   9   6   2        7.95       35.20     71.14 o 
  -9   7   2       27.45       16.89     40.37 o 
  -8   7   2      235.31      229.88     53.44 o 
  -7   7   2       22.50      -10.86     20.79 o 
  -6   7   2        2.06       -8.61     14.79 o 
  -5   7   2      184.45      160.95     22.78 o 
  -4   7   2       65.43       62.50     11.75 o 
  -3   7   2     5736.82     5919.37     77.73 o 
  -2   7   2      399.70      440.31     20.22 o 
  -1   7   2       56.25       56.47      8.47 o 
   0   7   2      712.98      646.96     13.53 o 
   1   7   2        2.94        3.24      4.02 o 
   2   7   2       46.32       46.32      9.55 o 
   3   7   2       78.46       72.43     13.48 o 
   4   7   2       61.75       80.97     18.46 o 
   5   7   2      133.12      138.62     25.85 o 
   6   7   2        0.88       16.73     14.17 o 
   7   7   2      139.51      167.06     31.66 o 
   8   7   2       13.71      -10.33     53.74 o 
   9   7   2        0.16       29.35     31.44 o 
  -9   8   2        9.50      -42.07     59.03 o 
  -8   8   2        7.65       -1.26     29.20 o 
  -7   8   2        8.17      -15.03     22.16 o 
  -6   8   2       71.38       72.11     22.00 o 
  -5   8   2       35.91       42.29     16.00 o 
  -4   8   2      144.77      134.52     17.01 o 
  -3   8   2      907.00      921.70     32.19 o 
  -2   8   2      343.07      388.01     22.54 o 
  -1   8   2     1085.87      950.15     26.79 o 
   0   8   2     1595.21     1713.56     24.33 o 
   1   8   2     2664.86     2826.61     39.62 o 
   2   8   2      229.74      234.22     16.47 o 
   3   8   2       22.32       36.88      9.31 o 
   4   8   2       21.73       30.55     14.64 o 
   5   8   2      242.54      251.17     33.11 o 
   6   8   2       54.78       43.63     21.62 o 
   7   8   2        6.44       15.09     16.72 o 
   8   8   2        2.42       13.31     25.97 o 
   9   8   2        2.88       23.38     33.13 o 
  -9   9   2       23.39       51.37     31.82 o 
  -8   9   2        3.59        7.42     26.84 o 
  -7   9   2        9.34       26.35     24.14 o 
  -6   9   2      105.87      103.13     21.83 o 
  -5   9   2      193.69      204.94     23.50 o 
  -4   9   2       70.17       71.02     12.69 o 
  -3   9   2      673.17      738.26     29.67 o 
  -2   9   2     1411.02     1539.92     39.10 o 
  -1   9   2     7186.07     7941.02     80.71 o 
   0   9   2      106.59       97.12      7.52 o 
   1   9   2       76.88       67.48      9.59 o 
   2   9   2      124.21      108.92     13.54 o 
   3   9   2      461.01      455.59     24.17 o 
   4   9   2       28.79       32.93     11.91 o 
   5   9   2      140.90      162.59     30.80 o 
   6   9   2        4.63        0.62     14.19 o 
   7   9   2       38.11       28.39     19.34 o 
   8   9   2        1.98       15.58     26.73 o 
   9   9   2        0.38        9.68     89.39 o 
  -9  10   2       27.63       47.40     31.93 o 
  -8  10   2       90.79       82.49     64.05 o 
  -7  10   2       30.94       50.84     30.26 o 
  -6  10   2        9.44       -9.91     12.73 o 
  -5  10   2       93.62       70.43     15.21 o 
  -4  10   2       14.51       12.71      9.11 o 
  -3  10   2        9.19        7.38      7.54 o 
  -2  10   2       14.02       16.43      7.37 o 
  -1  10   2      377.96      412.95     19.84 o 
   0  10   2      375.03      353.09     14.28 o 
   1  10   2       26.22       41.91      7.19 o 
   2  10   2      610.17      554.75     23.78 o 
   3  10   2      673.04      646.48     28.95 o 
   4  10   2       84.04      138.93     20.93 o 
   5  10   2       33.12       46.45     18.59 o 
   6  10   2        8.41       25.53     17.75 o 
   7  10   2       49.52       97.54     25.95 o 
   8  10   2        0.16        8.92     28.11 o 
  -9  11   2        1.80        7.74     33.32 o 
  -8  11   2       86.61       98.70     37.03 o 
  -7  11   2        5.29      -13.43     18.11 o 
  -6  11   2       54.26       53.62     19.46 o 
  -5  11   2      335.07      338.71     28.00 o 
  -4  11   2      305.93      266.37     21.73 o 
  -3  11   2      323.16      348.02     22.77 o 
  -2  11   2       17.14       29.10      8.44 o 
  -1  11   2     1143.06     1345.09     36.16 o 
   0  11   2      303.91      287.10     12.84 o 
   1  11   2     1657.56     1819.98     35.73 o 
   2  11   2     1156.41     1211.82     35.54 o 
   3  11   2      856.43      868.39     34.37 o 
   4  11   2      841.43      817.30     41.81 o 
   5  11   2        4.43       29.41     15.20 o 
   6  11   2       17.79       15.62     17.00 o 
   7  11   2        2.95      -10.62     17.60 o 
   8  11   2       17.96       51.77     31.77 o 
  -8  12   2        1.27      -13.04     24.98 o 
  -7  12   2       10.03       -2.22     19.32 o 
  -6  12   2       83.64       81.77     20.86 o 
  -5  12   2      105.90      103.96     20.28 o 
  -4  12   2        7.91       26.63      9.87 o 
  -3  12   2       54.43       29.17     10.02 o 
  -2  12   2      369.50      401.70     22.87 o 
  -1  12   2       29.62       21.33      7.78 o 
   0  12   2        0.05        2.31      4.47 o 
   1  12   2      265.42      284.22     15.16 o 
   2  12   2       78.81       68.39     11.43 o 
   3  12   2        1.45        4.76      7.52 o 
   4  12   2        0.00       14.02     11.72 o 
   5  12   2      398.13      431.84     33.96 o 
   6  12   2       20.25       11.46     16.50 o 
   7  12   2       32.89       11.72     20.16 o 
   8  12   2        7.01        5.29     44.85 o 
  -8  13   2       32.85       68.82     27.49 o 
  -7  13   2        9.19      -10.17     19.21 o 
  -6  13   2        6.80        2.03     14.31 o 
  -5  13   2        0.11        8.67     11.00 o 
  -4  13   2        2.56       16.60     11.39 o 
  -3  13   2      970.20      949.19     37.85 o 
  -2  13   2       79.64       64.38     12.84 o 
  -1  13   2       70.92       80.24     12.77 o 
   0  13   2        0.40        3.25      4.51 o 
   1  13   2       20.39       12.81      6.42 o 
   2  13   2       38.39       26.40     16.98 o 
   3  13   2      158.17      117.05     17.26 o 
   4  13   2       31.21       54.14     13.38 o 
   5  13   2      305.94      322.34     32.40 o 
   6  13   2        4.88      -18.46     40.77 o 
   7  13   2       13.54       38.25     36.92 o 
   8  13   2        4.15      -13.99     39.83 o 
  -8  14   2        1.55      -25.28     25.28 o 
  -7  14   2       45.44       84.15     26.22 o 
  -6  14   2       54.93       48.86     16.76 o 
  -5  14   2        0.00        6.04     11.93 o 
  -4  14   2      148.42      146.62     20.70 o 
  -3  14   2      142.55      184.70     19.89 o 
  -2  14   2        0.93        8.96      7.73 o 
  -1  14   2        0.73        6.01      7.21 o 
   0  14   2       16.51       27.01      8.26 o 
   1  14   2      799.84      814.29     31.99 o 
   2  14   2       32.46       60.43     14.30 o 
   3  14   2      216.29      207.69     27.11 o 
   4  14   2      126.62      112.52     21.91 o 
   5  14   2       31.91        9.39     15.54 o 
   6  14   2      134.93      121.43     35.86 o 
   7  14   2       32.81       11.55     25.15 o 
   8  14   2        0.88      -18.75     42.79 o 
  -8  15   2        2.72       -9.51     44.23 o 
  -7  15   2       18.71       37.64     31.09 o 
  -6  15   2        0.02       28.00     20.50 o 
  -5  15   2      317.47      345.11     29.85 o 
  -4  15   2      173.30      147.83     21.10 o 
  -3  15   2       31.13       28.55     13.20 o 
  -2  15   2     1164.35     1144.63     41.19 o 
  -1  15   2      319.26      349.33     28.39 o 
   0  15   2      188.42      219.21     24.97 o 
   1  15   2      106.55      125.37     16.67 o 
   2  15   2       18.12       18.38     11.80 o 
   3  15   2      131.68      146.24     22.90 o 
   4  15   2        1.69        1.19     14.01 o 
   5  15   2       77.08       75.79     22.81 o 
   6  15   2        0.61       14.34     26.42 o 
   7  15   2        1.67        7.13     23.50 o 
  -7  16   2        1.12       34.87     32.18 o 
  -6  16   2       59.81       98.17     30.10 o 
  -5  16   2       20.54       46.80     14.40 o 
  -4  16   2       53.05       57.04     15.08 o 
  -3  16   2        0.54       15.66     10.40 o 
  -2  16   2      162.93      177.56     25.50 o 
  -1  16   2       31.42       39.61     13.25 o 
   0  16   2      168.68      119.29     20.23 o 
   1  16   2      494.24      517.13     42.57 o 
   2  16   2      131.32      141.04     29.01 o 
   3  16   2      209.27      215.17     35.10 o 
   4  16   2       10.82       38.62     18.29 o 
   5  16   2       65.13       80.33     24.24 o 
   6  16   2       39.61       62.53     32.07 o 
   7  16   2       42.93       42.65     28.61 o 
  -7  17   2        1.08      -41.80     41.80 o 
  -6  17   2       12.98       26.64     24.03 o 
  -5  17   2       77.80      114.35     26.71 o 
  -4  17   2      193.13      215.46     32.76 o 
  -3  17   2        2.64       15.95     16.93 o 
  -2  17   2      317.82      271.00     27.61 o 
  -1  17   2       33.66       40.39     15.06 o 
   0  17   2      613.65      614.70     34.44 o 
   1  17   2      654.21      735.08     50.93 o 
   2  17   2      566.50      602.19     48.67 o 
   3  17   2       44.02       58.94     22.86 o 
   4  17   2       50.32       52.17     22.27 o 
   5  17   2       38.98       38.82     21.46 o 
   6  17   2       30.77       46.58     28.73 o 
   7  17   2        1.10       25.11     30.68 o 
  -6  18   2       10.88       16.15     30.37 o 
  -5  18   2       42.22       20.12     22.48 o 
  -4  18   2       27.58       62.75     20.43 o 
  -3  18   2      715.87      807.61     55.24 o 
  -2  18   2        4.03       20.75     16.51 o 
  -1  18   2       80.19       31.60     21.01 o 
   0  18   2        6.27       21.05     10.70 o 
   1  18   2        1.75        2.04     16.50 o 
   2  18   2       25.40       43.21     18.54 o 
   3  18   2       60.67      113.47     25.99 o 
   4  18   2       27.10       29.88     18.78 o 
   5  18   2       23.40       39.14     23.72 o 
   6  18   2        4.18       -3.61     20.18 o 
  -6  19   2       21.12      -38.40     38.40 o 
  -5  19   2       52.49      118.05     34.62 o 
  -4  19   2        0.84      -11.92     20.11 o 
  -3  19   2      216.64      283.80     53.21 o 
  -2  19   2        3.15       39.49     26.58 o 
  -1  19   2      195.69      218.69     34.78 o 
   0  19   2      186.06      176.66     32.42 o 
   1  19   2       56.10       70.18     21.14 o 
   2  19   2        4.08       -3.23     14.04 o 
   3  19   2       62.30       37.38     18.41 o 
   4  19   2       13.48       19.62     20.12 o 
   5  19   2       29.48        6.70     20.56 o 
   6  19   2        4.60      -23.75     37.65 o 
  -6  20   2       27.09       83.34     47.01 o 
  -5  20   2        4.38       45.87     27.56 o 
  -4  20   2        5.91      -16.84     22.86 o 
  -3  20   2       42.59       58.39     29.67 o 
  -2  20   2       10.91       -0.46     22.80 o 
  -1  20   2       24.69       26.75     24.58 o 
   0  20   2       98.52       58.17     31.87 o 
   1  20   2      104.14       68.87     31.86 o 
   2  20   2        0.75      -18.54     19.16 o 
   3  20   2       44.59       70.45     29.42 o 
   4  20   2        2.23       22.65     23.13 o 
   5  20   2       17.75      -10.29     44.63 o 
   6  20   2        0.37       -5.33     83.65 o 
  -5  21   2       43.86       37.72     28.60 o 
  -4  21   2        4.45       -4.95     36.78 o 
  -3  21   2      172.77      214.84     48.61 o 
  -2  21   2       21.65       41.54     52.43 o 
  -1  21   2        9.08       19.80     28.32 o 
   0  21   2        8.90       -7.84     21.39 o 
   1  21   2        0.43       18.58     24.77 o 
   2  21   2        3.75        2.81     43.24 o 
   3  21   2       15.37      -27.58     36.78 o 
   4  21   2       51.76      113.24     64.32 o 
   5  21   2        0.02      -19.07     26.68 o 
  -5  22   2        0.00       18.85     41.54 o 
  -4  22   2       98.77       84.10     30.01 o 
  -3  22   2       10.23       69.32     31.18 o 
  -2  22   2      146.12      130.90     39.61 o 
  -1  22   2       54.46       68.81     33.06 o 
   0  22   2        1.46       -3.77     26.90 o 
   1  22   2        0.23       34.47     27.36 o 
   2  22   2        0.09      -16.64     21.23 o 
   3  22   2       72.88       50.68     68.36 o 
   4  22   2        9.03       45.11     29.33 o 
   5  22   2       47.92       65.60     36.07 o 
  -4  23   2        1.39       32.73     65.62 o 
  -3  23   2       95.91       95.00     40.64 o 
  -2  23   2       20.40       40.60     27.34 o 
  -1  23   2      123.86       42.14     62.30 o 
   0  23   2        1.98      -22.31     22.31 o 
   1  23   2       47.52       17.56     28.29 o 
   2  23   2       54.63       60.04     34.25 o 
   3  23   2        1.39        5.78     29.07 o 
   4  23   2       23.15        4.74     29.75 o 
  -4  24   2        0.19       36.02     33.65 o 
  -3  24   2        0.09        5.20     28.08 o 
  -2  24   2        3.81      -27.67     29.31 o 
  -1  24   2       45.29       -5.50     32.22 o 
   0  24   2       15.39      -12.30     31.18 o 
   1  24   2        0.01       20.95     33.93 o 
   2  24   2        1.08       -5.29     28.77 o 
   3  24   2       28.15        8.43     32.05 o 
  -2  25   2        0.59        1.83     56.79 o 
  -1  25   2       23.02       12.47     30.43 o 
   0  25   2        3.91        0.03     36.94 o 
   1  25   2       43.29       -2.56     41.71 o 
   2  25   2      122.40       67.53     86.39 o 
   0  26   2       31.86       67.65     48.63 o 
 -10   1   3        0.31      -29.91     35.14 o 
  -9   1   3        0.13       18.33     27.72 o 
  -8   1   3        0.05        1.42     23.20 o 
  -7   1   3        1.02       -8.71     20.64 o 
  -6   1   3      429.46      396.46     48.82 o 
  -5   1   3      296.86      286.30     18.28 o 
  -4   1   3       68.96       83.02     12.01 o 
  -3   1   3     1057.15     1035.05     32.39 o 
  -2   1   3     1928.66     1930.26     29.24 o 
  -1   1   3     3119.67     3137.92     29.46 o 
   0   1   3    10551.04    10659.46     96.55 o 
   1   1   3     8743.33     8885.31    165.69 o 
   2   1   3     3415.62     3201.68    122.99 o 
   3   1   3     1636.21     1572.15     65.58 o 
   4   1   3       91.33       79.73     22.07 o 
   5   1   3       39.81       49.04     21.27 o 
   6   1   3       50.33       33.30     18.77 o 
   7   1   3       15.68       26.91     16.32 o 
   8   1   3        4.16      -12.41     23.82 o 
   9   1   3        5.19       30.90     32.05 o 
  -9   2   3       20.94       34.94     27.42 o 
  -8   2   3        1.57        0.95     21.35 o 
  -7   2   3      144.04      140.26     67.86 o 
  -6   2   3      224.70      198.70     25.82 o 
  -5   2   3      368.79      343.42     32.16 o 
  -4   2   3     1306.82     1382.09     41.10 o 
  -3   2   3     2123.74     2173.85     39.91 o 
  -2   2   3     3176.47     3208.15     33.64 o 
  -1   2   3     1860.50     1798.43     23.84 o 
   0   2   3       30.80       25.24      6.56 o 
   1   2   3     5414.55     5432.17     60.11 o 
   2   2   3      170.77      173.26     22.45 o 
   3   2   3      762.54      779.75     48.44 o 
   4   2   3        0.00        1.63     12.21 o 
   5   2   3       32.15       55.16     17.82 o 
   6   2   3      105.59      120.16     25.73 o 
   7   2   3      212.29      242.97     32.81 o 
   8   2   3        2.49      -20.72     20.72 o 
   9   2   3        7.30      -10.63     30.35 o 
  -9   3   3       11.88       33.69     32.19 o 
  -8   3   3      422.75      389.17     65.66 o 
  -7   3   3       39.67       28.86     25.39 o 
  -6   3   3      437.62      415.45     33.65 o 
  -5   3   3     1211.37     1254.87     45.33 o 
  -4   3   3      310.74      313.56     22.11 o 
  -3   3   3     4037.24     4219.52     52.35 o 
  -2   3   3      257.75      230.00     11.00 o 
  -1   3   3     1912.07     1801.49     25.42 o 
   0   3   3     8154.16     8216.66     68.90 o 
   1   3   3      766.43      790.12     21.82 o 
   2   3   3      265.27      281.60     21.08 o 
   3   3   3       16.65       12.88     14.06 o 
   4   3   3       58.26       51.22     16.01 o 
   5   3   3      440.96      485.93     38.72 o 
   6   3   3      750.85      754.10     50.70 o 
   7   3   3       28.81       49.93     21.14 o 
   8   3   3       25.91       22.30     22.35 o 
   9   3   3        7.84       12.11     34.94 o 
  -9   4   3       17.45       26.95     30.67 o 
  -8   4   3       10.79       11.67     26.45 o 
  -7   4   3      334.34      390.46     60.90 o 
  -6   4   3      196.03      188.37     25.56 o 
  -5   4   3       91.64       86.71     16.69 o 
  -4   4   3     1109.65     1062.41     38.56 o 
  -3   4   3      155.22      145.39     12.62 o 
  -2   4   3        6.63        2.27      4.59 o 
  -1   4   3     2009.51     1991.10     31.53 o 
   0   4   3       53.25       59.57     11.61 o 
   1   4   3      557.53      443.32     16.79 o 
   2   4   3        0.95       -3.30      9.16 o 
   3   4   3        3.49       -1.64      9.98 o 
   4   4   3       56.61       43.62     17.96 o 
   5   4   3        0.02       13.38     13.18 o 
   6   4   3      142.19      125.63     25.33 o 
   7   4   3        0.66       -5.62     15.38 o 
   8   4   3       24.94       14.63     27.59 o 
   9   4   3        7.69       27.02     44.81 o 
  -9   5   3        0.00      -20.78     36.42 o 
  -8   5   3      130.90      134.75     41.85 o 
  -7   5   3      221.49      246.44     48.43 o 
  -6   5   3        9.03        1.97     11.90 o 
  -5   5   3      113.59      106.39     18.39 o 
  -4   5   3      362.63      347.28     19.87 o 
  -3   5   3       60.49       60.03     11.69 o 
  -2   5   3     2752.46     2885.86     44.76 o 
  -1   5   3       61.32       50.08      7.53 o 
   0   5   3     3294.67     3200.80     61.03 o 
   1   5   3      255.40      235.97     12.68 o 
   2   5   3     2112.46     2214.50     49.24 o 
   3   5   3       16.38        8.22      8.96 o 
   4   5   3       89.46       68.07     17.33 o 
   5   5   3      189.53      169.13     28.04 o 
   6   5   3      610.31      564.92     44.72 o 
   7   5   3       83.44       96.78     29.47 o 
   8   5   3      102.82       17.73     48.80 o 
   9   5   3        4.77       -4.42     34.55 o 
  -9   6   3       94.21       67.47     43.73 o 
  -8   6   3       32.33       12.70     33.46 o 
  -7   6   3        3.16       -2.13     21.23 o 
  -6   6   3     1038.87      966.37     48.88 o 
  -5   6   3      120.22      130.70     20.65 o 
  -4   6   3      506.04      485.74     23.89 o 
  -3   6   3      113.84      113.07     13.51 o 
  -2   6   3      905.33      986.05     27.95 o 
  -1   6   3     1938.19     1799.23     36.15 o 
   0   6   3      365.52      361.23     28.43 o 
   1   6   3     1533.18     1525.45     30.78 o 
   2   6   3       32.16       35.78      9.97 o 
   3   6   3     2022.26     2059.61     62.63 o 
   4   6   3        1.00        0.37     11.89 o 
   5   6   3      169.82      174.29     29.31 o 
   6   6   3        1.30       -5.29     13.95 o 
   7   6   3      146.09      167.48     30.12 o 
   8   6   3        0.50       27.21     32.61 o 
   9   6   3        2.63       25.82     32.36 o 
  -9   7   3        3.70        3.16     29.61 o 
  -8   7   3       30.92       25.31     27.50 o 
  -7   7   3       14.89      -17.16     21.41 o 
  -6   7   3       84.64       96.69     21.67 o 
  -5   7   3      115.92      143.00     23.04 o 
  -4   7   3      163.05      164.46     16.48 o 
  -3   7   3      539.56      551.05     24.61 o 
  -2   7   3       15.03       14.96      6.64 o 
  -1   7   3      229.30      231.72     13.53 o 
   0   7   3        0.52        1.98      7.51 o 
   1   7   3     1063.92     1072.30     26.40 o 
   2   7   3      335.53      293.82     20.36 o 
   3   7   3       95.52       70.15     13.76 o 
   4   7   3      307.23      280.01     30.94 o 
   5   7   3        3.46       16.87     12.84 o 
   6   7   3        8.88       15.54     15.17 o 
   7   7   3       58.48       57.94     26.96 o 
   8   7   3       50.48       44.37     30.65 o 
   9   7   3        0.00       42.49     34.86 o 
  -9   8   3      113.78       41.57     55.53 o 
  -8   8   3       38.24       35.40     26.87 o 
  -7   8   3       81.56       76.48     26.77 o 
  -6   8   3      107.68      127.70     22.81 o 
  -5   8   3       50.03       43.76     13.33 o 
  -4   8   3       22.42       20.00      7.99 o 
  -3   8   3      425.90      484.76     23.60 o 
  -2   8   3     1633.20     1728.74     48.73 o 
  -1   8   3       30.57       24.05      7.30 o 
   0   8   3      302.39      312.99     25.36 o 
   1   8   3     1600.23     1545.28     28.92 o 
   2   8   3        7.88        9.54      7.45 o 
   3   8   3      901.53      897.28     39.89 o 
   4   8   3       43.60       32.26     20.22 o 
   5   8   3        0.03        0.64     11.63 o 
   6   8   3        3.74        1.62     14.42 o 
   7   8   3        4.07        1.45     20.07 o 
   8   8   3       90.18       89.87     50.42 o 
   9   8   3       20.44       21.29     34.61 o 
  -9   9   3       13.22       -4.99     28.87 o 
  -8   9   3      118.29      126.96     39.31 o 
  -7   9   3        4.67       26.86     20.65 o 
  -6   9   3       24.15       24.50     15.84 o 
  -5   9   3      326.99      265.07     24.15 o 
  -4   9   3      100.86      112.74     16.19 o 
  -3   9   3      348.39      391.67     22.20 o 
  -2   9   3       18.32       29.85      8.89 o 
  -1   9   3     1691.62     1766.73     38.64 o 
   0   9   3       25.61       39.09     15.89 o 
   1   9   3      720.61      766.31     20.61 o 
   2   9   3      751.05      765.95     43.48 o 
   3   9   3      103.52       90.16     15.85 o 
   4   9   3      181.55      170.23     26.55 o 
   5   9   3       20.00       27.47     14.05 o 
   6   9   3       14.59       27.53     18.53 o 
   7   9   3        2.74        2.62     22.34 o 
   8   9   3       21.88       42.66     29.34 o 
  -9  10   3       18.20       47.46     47.32 o 
  -8  10   3      149.33      158.31     82.53 o 
  -7  10   3       92.22       63.44     24.83 o 
  -6  10   3      257.16      294.81     33.96 o 
  -5  10   3      155.07      171.69     20.91 o 
  -4  10   3     1745.69     1882.82     52.33 o 
  -3  10   3      180.81      154.98     18.09 o 
  -2  10   3        2.23        4.05      6.12 o 
  -1  10   3        9.70       15.62      7.53 o 
   0  10   3       67.81       84.52      7.69 o 
   1  10   3      770.81      766.09     23.02 o 
   2  10   3      470.56      458.03     21.58 o 
   3  10   3        0.57       -1.96      8.88 o 
   4  10   3      119.80      119.62     19.91 o 
   5  10   3       30.26       46.36     17.43 o 
   6  10   3        5.57        8.87     16.19 o 
   7  10   3        1.88       -2.73     16.16 o 
   8  10   3        2.39       52.61     47.59 o 
  -9  11   3       13.17        4.89     35.00 o 
  -8  11   3        0.05       44.53     29.15 o 
  -7  11   3       11.54       30.43     21.21 o 
  -6  11   3      195.07      218.39     30.25 o 
  -5  11   3      326.38      351.72     28.49 o 
  -4  11   3      214.71      213.64     26.05 o 
  -3  11   3      128.18      124.68     16.08 o 
  -2  11   3       44.90       42.25     10.23 o 
  -1  11   3      176.79      209.58     15.79 o 
   0  11   3      405.63      366.69     14.45 o 
   1  11   3      232.69      209.98     12.36 o 
   2  11   3      434.62      450.70     21.92 o 
   3  11   3       97.46      108.87     17.50 o 
   4  11   3        6.47        7.22     10.28 o 
   5  11   3      555.47      609.53     45.32 o 
   6  11   3       27.49       37.35     19.63 o 
   7  11   3       82.23       86.44     25.74 o 
   8  11   3       66.80       16.51     42.97 o 
  -8  12   3      163.73      192.36     42.25 o 
  -7  12   3       72.30      103.03     31.09 o 
  -6  12   3       66.45       87.15     20.14 o 
  -5  12   3      792.73      903.34     40.88 o 
  -4  12   3       41.03       43.11     11.54 o 
  -3  12   3       44.35       63.22     12.66 o 
  -2  12   3       13.57        9.33      7.63 o 
  -1  12   3      236.00      189.62     15.97 o 
   0  12   3       50.50       52.91      8.18 o 
   1  12   3       23.33       17.21      5.36 o 
   2  12   3        0.14       -3.29      6.53 o 
   3  12   3       13.05       15.52      9.63 o 
   4  12   3       45.74       65.33     16.01 o 
   5  12   3      143.58      145.03     26.96 o 
   6  12   3        1.56       10.16     20.65 o 
   7  12   3       10.20       25.23     30.23 o 
   8  12   3       83.84      103.97     63.60 o 
  -8  13   3        0.18       -9.26     38.71 o 
  -7  13   3      166.55      148.73     71.43 o 
  -6  13   3       75.10       73.79     18.64 o 
  -5  13   3        7.53       19.36     13.36 o 
  -4  13   3       68.62       56.04     15.15 o 
  -3  13   3       70.85       77.94     14.53 o 
  -2  13   3      257.48      207.76     19.31 o 
  -1  13   3       15.46        1.76     10.20 o 
   0  13   3       18.36       14.36      5.93 o 
   1  13   3      469.61      493.29     23.82 o 
   2  13   3       41.79       32.90     18.35 o 
   3  13   3       36.13       71.40     20.72 o 
   4  13   3       75.04       59.30     20.03 o 
   5  13   3        0.22      -13.90     13.90 o 
   6  13   3       68.53       70.32     26.39 o 
   7  13   3        8.62       39.61     53.51 o 
   8  13   3        0.34       64.95     53.02 o 
  -8  14   3      107.24      123.87     41.56 o 
  -7  14   3       17.86       -5.94     24.47 o 
  -6  14   3       87.23       98.13     20.64 o 
  -5  14   3       87.29       53.98     15.78 o 
  -4  14   3        4.24       -9.75      9.75 o 
  -3  14   3       20.71       43.88     11.64 o 
  -2  14   3        0.00       21.03      9.24 o 
  -1  14   3       25.91        8.06     11.71 o 
   0  14   3        7.73        8.40     13.04 o 
   1  14   3       13.18        7.14     11.17 o 
   2  14   3      509.26      479.00     31.11 o 
   3  14   3      564.64      621.60     42.70 o 
   4  14   3        1.64       13.53     16.72 o 
   5  14   3       22.60       19.58     26.77 o 
   6  14   3       12.60        7.19     23.55 o 
   7  14   3       25.47       30.56     37.50 o 
  -8  15   3        2.11      -11.39     31.38 o 
  -7  15   3       17.22       38.64     24.11 o 
  -6  15   3        8.34       15.57     16.77 o 
  -5  15   3      110.62       88.78     17.81 o 
  -4  15   3       50.41       37.91     14.39 o 
  -3  15   3        4.61       32.11     12.36 o 
  -2  15   3       51.60       55.79     17.36 o 
  -1  15   3       30.87       22.63     12.34 o 
   0  15   3        0.27       13.53     12.97 o 
   1  15   3     3205.27     3423.81     86.70 o 
   2  15   3       43.58       33.19     16.06 o 
   3  15   3        6.26       13.52     15.40 o 
   4  15   3        4.53      -10.35     13.59 o 
   5  15   3        6.60       13.88     16.20 o 
   6  15   3       25.91        3.10     24.48 o 
   7  15   3        5.11       20.40     42.66 o 
  -7  16   3        1.18       13.81     22.32 o 
  -6  16   3       73.91       82.23     24.49 o 
  -5  16   3      104.48      129.14     20.88 o 
  -4  16   3        5.85        8.23     13.78 o 
  -3  16   3      152.08      165.14     24.05 o 
  -2  16   3       63.39       51.50     17.74 o 
  -1  16   3       23.84       25.05     12.89 o 
   0  16   3       25.40       37.46     12.94 o 
   1  16   3      184.33      214.91     27.11 o 
   2  16   3       20.71       61.54     19.97 o 
   3  16   3       16.32       28.29     19.01 o 
   4  16   3       23.28       11.80     18.41 o 
   5  16   3        7.57       52.49     22.64 o 
   6  16   3       15.43      -16.41     24.55 o 
   7  16   3        0.13      -23.06     23.06 o 
  -7  17   3        0.03      108.82     47.46 o 
  -6  17   3       15.57       11.84     23.19 o 
  -5  17   3       37.54       28.31     15.85 o 
  -4  17   3      185.51      213.95     28.90 o 
  -3  17   3      712.43      693.00     50.02 o 
  -2  17   3       50.35       33.06     14.41 o 
  -1  17   3     1390.94     1334.20     56.43 o 
   0  17   3      531.28      484.16     33.83 o 
   1  17   3      206.79      187.20     26.36 o 
   2  17   3      160.87      142.31     29.24 o 
   3  17   3        4.61       -1.06     15.61 o 
   4  17   3        2.84        3.79     15.91 o 
   5  17   3       36.13       87.89     23.56 o 
   6  17   3        5.85       -0.86     25.99 o 
   7  17   3       16.91       70.95     31.83 o 
  -7  18   3       22.29       23.95     48.44 o 
  -6  18   3       33.84       41.21     29.37 o 
  -5  18   3        9.93       60.95     22.34 o 
  -4  18   3      241.99      264.01     34.15 o 
  -3  18   3       46.68       53.50     16.36 o 
  -2  18   3      441.30      400.78     33.84 o 
  -1  18   3      982.48     1012.72     50.74 o 
   0  18   3        0.00       -6.53      9.73 o 
   1  18   3      195.20      173.09     32.32 o 
   2  18   3       32.42       23.87     18.24 o 
   3  18   3        4.68      -10.59     19.22 o 
   4  18   3       31.53       32.52     19.93 o 
   5  18   3        5.03      -22.74     30.57 o 
   6  18   3        3.26        6.21     25.09 o 
  -6  19   3      108.64      234.86     66.20 o 
  -5  19   3        0.61      -10.33     18.35 o 
  -4  19   3       30.42       81.80     43.85 o 
  -3  19   3       23.98       21.24     16.65 o 
  -2  19   3       90.38      120.78     25.77 o 
  -1  19   3      533.45      524.88     45.50 o 
   0  19   3       90.74       91.90     22.05 o 
   1  19   3       91.96       82.67     24.19 o 
   2  19   3       39.96       58.56     22.01 o 
   3  19   3      149.82      169.50     31.13 o 
   4  19   3      161.41      162.13     31.92 o 
   5  19   3       18.49       25.63     20.66 o 
   6  19   3       18.71       55.16     29.12 o 
  -6  20   3        5.53       25.93     38.13 o 
  -5  20   3      136.01      230.45     52.93 o 
  -4  20   3      199.23      188.63     54.54 o 
  -3  20   3       11.32       13.95     28.59 o 
  -2  20   3       26.40       13.67     25.01 o 
  -1  20   3       61.50       74.35     30.01 o 
   0  20   3        8.58       25.31     22.36 o 
   1  20   3       43.38       38.07     40.19 o 
   2  20   3        6.97       -4.68     16.67 o 
   3  20   3       10.18       11.26     17.24 o 
   4  20   3        0.01       49.33     20.17 o 
   5  20   3       13.23        1.73     24.28 o 
  -5  21   3      125.55      194.68     45.71 o 
  -4  21   3        2.59      -17.14     22.65 o 
  -3  21   3      314.67      313.13     56.45 o 
  -2  21   3       83.96       67.87     32.67 o 
  -1  21   3       24.20       28.71     23.75 o 
   0  21   3        3.53       14.40     27.54 o 
   1  21   3      199.34      216.00     49.93 o 
   2  21   3        0.02       10.33     21.97 o 
   3  21   3       83.51       63.48     35.26 o 
   4  21   3       47.25       28.73     63.92 o 
   5  21   3        0.68       47.11     26.88 o 
  -5  22   3       16.75       37.50     44.85 o 
  -4  22   3        8.14      -31.22     38.66 o 
  -3  22   3       43.34       94.39     34.78 o 
  -2  22   3       46.46       26.41     27.76 o 
  -1  22   3        0.52       17.53     25.66 o 
   0  22   3        6.01        9.55     38.66 o 
   1  22   3       40.12       -3.36     23.93 o 
   2  22   3       14.40       -5.58     32.21 o 
   3  22   3       47.08       24.05     29.01 o 
   4  22   3       71.50       62.85     61.36 o 
  -4  23   3       26.09       98.10     38.22 o 
  -3  23   3        0.12      -17.53     28.62 o 
  -2  23   3        0.83       -7.36     44.50 o 
  -1  23   3        0.04       13.04     34.63 o 
   0  23   3      142.76      108.94     35.48 o 
   1  23   3        7.42       -1.15     25.25 o 
   2  23   3        5.89       32.16     31.27 o 
   3  23   3       32.76        8.17     28.71 o 
   4  23   3        2.10        0.17     30.77 o 
  -3  24   3       21.66      -35.08     35.08 o 
  -2  24   3        0.77       -4.26     30.19 o 
  -1  24   3        2.56       22.80     29.83 o 
   0  24   3       29.63       24.72     42.88 o 
   1  24   3       30.36       -6.93     30.05 o 
   2  24   3        0.65      -23.77     23.77 o 
   3  24   3        1.92      -21.82     29.19 o 
  -2  25   3       67.00      102.90     61.99 o 
  -1  25   3        9.14       34.16     32.66 o 
   0  25   3        4.57        4.58     37.05 o 
   1  25   3       12.10      -32.98     32.98 o 
   2  25   3        0.02       -6.56     31.39 o 
 -10   0   4        4.87       24.76     59.66 o 
  -9   0   4       34.73        9.51     42.16 o 
  -8   0   4       60.29       53.74     40.10 o 
  -7   0   4       15.20       31.31     31.40 o 
  -6   0   4        4.88       -5.83     25.84 o 
  -5   0   4        0.25       -1.38      7.81 o 
  -4   0   4        2.59       -4.27      5.33 o 
  -3   0   4     1909.01     2062.82    109.27 o 
  -2   0   4     7523.45     7494.32    114.57 o 
  -1   0   4     8444.99     8194.96    102.94 o 
   0   0   4     1491.62     1498.94     60.55 o 
   1   0   4     6944.89     6608.84    139.23 o 
   2   0   4      803.71      682.05     54.90 o 
   3   0   4      188.65      136.09     38.84 o 
   4   0   4        0.03        8.52     20.63 o 
   5   0   4      310.47      310.84     53.91 o 
   6   0   4       64.25       93.66     39.65 o 
   7   0   4       16.58       28.61     30.50 o 
   8   0   4        2.65        9.10     26.73 o 
   9   0   4       37.31       11.75     52.84 o 
 -10   1   4       16.17       10.12     36.75 o 
  -9   1   4        0.66       21.94     27.83 o 
  -8   1   4        4.37        6.62     27.09 o 
  -7   1   4        0.75      -15.84     15.84 o 
  -6   1   4        3.64      -15.47     15.76 o 
  -5   1   4      310.22      291.23     17.54 o 
  -4   1   4       19.42       29.32      9.86 o 
  -3   1   4        0.89       -5.93      6.86 o 
  -2   1   4      794.48      705.21     25.55 o 
  -1   1   4     7555.67     7737.09     59.54 o 
   0   1   4    21193.47    22186.74    161.37 o 
   1   1   4     8846.09     8255.61     90.60 o 
   2   1   4       97.80       95.61     19.19 o 
   3   1   4      193.24      176.53     30.00 o 
   4   1   4      156.23      151.22     29.38 o 
   5   1   4       20.80       33.24     19.18 o 
   6   1   4       60.13       50.20     17.35 o 
   7   1   4       56.88       39.84     19.04 o 
   8   1   4        3.26        5.12     14.74 o 
   9   1   4        2.73        0.02     60.19 o 
  -9   2   4      126.72       85.92     59.93 o 
  -8   2   4       24.01       68.32     32.65 o 
  -7   2   4       23.23       27.43     23.25 o 
  -6   2   4       21.95       23.50     17.02 o 
  -5   2   4        0.73        4.78      7.78 o 
  -4   2   4        2.02       -4.42      5.96 o 
  -3   2   4      141.27      138.40     11.44 o 
  -2   2   4        8.74       13.42      3.58 o 
  -1   2   4      435.72      433.81     13.61 o 
   0   2   4     9001.93     9164.11     84.39 o 
   1   2   4      967.03      931.31     31.16 o 
   2   2   4     1265.88     1132.66     55.17 o 
   3   2   4     1769.48     1734.40     69.81 o 
   4   2   4      141.07      113.34     26.00 o 
   5   2   4        5.04       -2.93     15.97 o 
   6   2   4       39.89       26.45     14.94 o 
   7   2   4        3.83        1.30     13.84 o 
   8   2   4       19.15       13.75     17.45 o 
   9   2   4        1.09       49.21     39.63 o 
  -9   3   4       14.23       16.61     31.08 o 
  -8   3   4       48.74       92.53     34.83 o 
  -7   3   4      222.73      224.50     46.90 o 
  -6   3   4      130.64      129.61     29.68 o 
  -5   3   4      202.28      178.75     20.23 o 
  -4   3   4     1127.67     1129.79     36.74 o 
  -3   3   4      577.01      565.72     17.34 o 
  -2   3   4     1301.94     1309.38     24.27 o 
  -1   3   4     1072.12     1134.43     21.17 o 
   0   3   4     2312.27     2275.16     36.77 o 
   1   3   4      320.73      310.33     16.73 o 
   2   3   4       52.55       52.15     13.04 o 
   3   3   4       62.86       37.90     13.74 o 
   4   3   4      817.50      757.61     44.40 o 
   5   3   4       42.36       35.64     16.96 o 
   6   3   4       13.65       31.55     14.59 o 
   7   3   4      191.10      197.94     32.42 o 
   8   3   4        0.07      -16.30     16.30 o 
   9   3   4        1.17      -11.78     35.18 o 
  -9   4   4       37.72       15.72     27.42 o 
  -8   4   4      114.52      155.49     44.27 o 
  -7   4   4      424.83      432.84     60.22 o 
  -6   4   4      105.87       85.43     25.33 o 
  -5   4   4      676.39      595.35     32.26 o 
  -4   4   4       81.41       74.58     13.58 o 
  -3   4   4      267.53      278.44     16.48 o 
  -2   4   4       39.40       38.11      6.43 o 
  -1   4   4      519.65      459.73     13.78 o 
   0   4   4      474.40      433.85     23.85 o 
   1   4   4       46.44       63.22      9.10 o 
   2   4   4      598.13      593.81     30.88 o 
   3   4   4      195.32      154.81     22.53 o 
   4   4   4      752.40      772.68     49.17 o 
   5   4   4        0.23        5.83     14.08 o 
   6   4   4      532.11      604.53     76.50 o 
   7   4   4       24.30       61.96     20.14 o 
   8   4   4        2.64       28.81     22.06 o 
   9   4   4        0.32      -44.27     44.27 o 
  -9   5   4        0.20       -2.58     29.21 o 
  -8   5   4      251.02      271.54     57.25 o 
  -7   5   4       92.61      109.20     30.02 o 
  -6   5   4     1529.64     1715.03    112.25 o 
  -5   5   4     1189.69     1153.18     44.97 o 
  -4   5   4      223.13      227.39     16.39 o 
  -3   5   4      116.25      116.78     12.88 o 
  -2   5   4      158.17      162.50     12.37 o 
  -1   5   4      532.17      543.62     18.54 o 
   0   5   4      115.46      123.13     16.05 o 
   1   5   4        7.45        6.09      4.68 o 
   2   5   4     1528.61     1545.12     48.47 o 
   3   5   4       95.64      100.74     19.96 o 
   4   5   4       70.57       60.12     17.45 o 
   5   5   4       44.59       52.61     18.35 o 
   6   5   4      167.27      130.33     26.78 o 
   7   5   4       23.97       10.31     21.21 o 
   8   5   4        1.52       -7.91     17.43 o 
   9   5   4       10.16        6.02     42.88 o 
  -9   6   4       36.35       43.30     35.27 o 
  -8   6   4       43.09       57.92     34.18 o 
  -7   6   4       73.23      117.62     36.47 o 
  -6   6   4      622.85      586.27     49.88 o 
  -5   6   4      365.24      347.83     27.11 o 
  -4   6   4        3.02       12.59      6.82 o 
  -3   6   4      189.37      194.57     14.04 o 
  -2   6   4      113.08       88.65     11.27 o 
  -1   6   4       86.97       80.37      9.59 o 
   0   6   4        0.13       -0.42      7.79 o 
   1   6   4      164.50      159.32     15.80 o 
   2   6   4     1000.64      986.51     36.13 o 
   3   6   4      328.56      329.79     27.12 o 
   4   6   4     1081.47     1013.26     51.24 o 
   5   6   4        9.52        2.41     11.05 o 
   6   6   4      232.12      229.00     35.90 o 
   7   6   4        5.38       35.33     18.44 o 
   8   6   4        0.10       27.30     18.90 o 
   9   6   4        8.31       14.21     35.04 o 
  -9   7   4        3.62        6.55     28.92 o 
  -8   7   4       53.20       64.74     30.94 o 
  -7   7   4       16.79       16.13     20.16 o 
  -6   7   4      214.97      218.01     36.88 o 
  -5   7   4       57.03       52.44     13.87 o 
  -4   7   4       28.20       23.07      8.16 o 
  -3   7   4       40.00       34.75      9.02 o 
  -2   7   4       29.38       39.75     11.77 o 
  -1   7   4      801.12      866.74     32.91 o 
   0   7   4     1692.28     1725.12     53.01 o 
   1   7   4       62.09       79.34      9.06 o 
   2   7   4       44.70       37.62     13.18 o 
   3   7   4      181.29      203.62     27.21 o 
   4   7   4       23.34       25.75     12.68 o 
   5   7   4       34.24       47.63     16.28 o 
   6   7   4        2.40       23.03     14.96 o 
   7   7   4      162.84      173.76     31.82 o 
   8   7   4        3.97       24.61     20.19 o 
   9   7   4       61.65       63.43     36.86 o 
  -9   8   4       78.37       33.14     46.11 o 
  -8   8   4       24.64        5.31     40.37 o 
  -7   8   4       68.42        8.06     21.00 o 
  -6   8   4       17.38       30.56     17.96 o 
  -5   8   4       97.42       87.03     15.74 o 
  -4   8   4      163.55      165.21     17.15 o 
  -3   8   4      353.41      314.73     19.67 o 
  -2   8   4     1275.95     1326.95     35.43 o 
  -1   8   4      147.84      136.66     15.43 o 
   0   8   4     2524.05     2532.77     67.93 o 
   1   8   4      851.52      896.57     27.08 o 
   2   8   4      541.14      528.36     41.27 o 
   3   8   4      729.22      753.05     35.67 o 
   4   8   4       15.93       27.85     13.20 o 
   5   8   4       91.25       82.88     26.60 o 
   6   8   4       56.58       21.43     18.43 o 
   7   8   4       60.84       89.75     25.34 o 
   8   8   4       36.53       84.21     41.17 o 
  -9   9   4        2.94       27.58     33.38 o 
  -8   9   4       15.50      -16.84     52.75 o 
  -7   9   4        1.33       40.98     19.44 o 
  -6   9   4        4.91        2.63     17.03 o 
  -5   9   4      425.89      419.87     26.74 o 
  -4   9   4       67.46       97.33     14.80 o 
  -3   9   4      152.38      170.08     16.67 o 
  -2   9   4      488.09      480.41     23.04 o 
  -1   9   4      630.01      682.56     22.89 o 
   0   9   4        5.66       18.97     11.57 o 
   1   9   4      621.32      669.16     33.62 o 
   2   9   4       55.36       38.35     10.38 o 
   3   9   4      195.73      184.63     20.51 o 
   4   9   4      361.88      382.85     34.07 o 
   5   9   4      170.38      209.40     44.83 o 
   6   9   4       71.43       69.97     23.15 o 
   7   9   4        0.30        4.78     18.02 o 
   8   9   4        4.07        8.22     22.39 o 
  -9  10   4        1.23       -2.61     70.02 o 
  -8  10   4        3.09        1.16     22.64 o 
  -7  10   4        3.88       33.87     20.01 o 
  -6  10   4        6.57        6.58     16.86 o 
  -5  10   4      112.63      104.92     18.52 o 
  -4  10   4        9.23       29.23     11.68 o 
  -3  10   4       43.84       37.49      9.49 o 
  -2  10   4        1.12        2.34      6.45 o 
  -1  10   4        1.00        2.87      5.82 o 
   0  10   4     1932.48     2110.87     67.89 o 
   1  10   4      835.61      804.45     37.04 o 
   2  10   4      465.10      408.56     25.20 o 
   3  10   4      125.86      145.09     19.25 o 
   4  10   4        3.38       -1.76     10.08 o 
   5  10   4        4.09      -10.77     10.77 o 
   6  10   4      106.93      112.02     27.17 o 
   7  10   4       17.57       12.04     18.71 o 
   8  10   4       29.62       74.51     33.40 o 
  -9  11   4        4.98       58.92     33.84 o 
  -8  11   4        4.68       -3.49     24.89 o 
  -7  11   4        0.24        1.62     18.16 o 
  -6  11   4       26.71       17.17     15.01 o 
  -5  11   4      262.07      245.98     24.50 o 
  -4  11   4      673.32      575.63     32.41 o 
  -3  11   4      315.68      274.74     20.07 o 
  -2  11   4       19.96       17.10      7.56 o 
  -1  11   4      363.93      328.25     17.39 o 
   0  11   4      178.21      211.78     29.85 o 
   1  11   4        4.26       19.04      9.73 o 
   2  11   4      604.44      571.47     28.93 o 
   3  11   4        4.37        6.39      9.27 o 
   4  11   4        0.32       -7.72     13.23 o 
   5  11   4        0.10        0.51     12.89 o 
   6  11   4        1.52       -6.11     15.38 o 
   7  11   4       17.06      -12.58     19.40 o 
   8  11   4       41.31       40.89     46.65 o 
  -8  12   4        0.06        8.38     24.52 o 
  -7  12   4        3.11       31.66     21.85 o 
  -6  12   4       23.77       19.73     14.77 o 
  -5  12   4       38.40       54.88     13.74 o 
  -4  12   4      328.40      333.91     25.59 o 
  -3  12   4       26.82       29.74     15.17 o 
  -2  12   4       17.69       19.44      8.97 o 
  -1  12   4      156.09      134.64     13.38 o 
   0  12   4      402.92      343.42     30.90 o 
   1  12   4      683.21      678.04     36.18 o 
   2  12   4      103.85       65.05     20.59 o 
   3  12   4       22.34       29.34     21.91 o 
   4  12   4      254.13      239.27     37.61 o 
   5  12   4      171.58      170.28     42.16 o 
   6  12   4       29.15       28.40     24.08 o 
   7  12   4        5.91        3.89     25.03 o 
   8  12   4        0.18       37.65     33.43 o 
  -8  13   4       38.18       54.88     47.69 o 
  -7  13   4        8.88       24.19     25.02 o 
  -6  13   4       16.80       31.54     22.66 o 
  -5  13   4      149.26      140.43     19.87 o 
  -4  13   4       36.56       45.36     13.41 o 
  -3  13   4      192.63      191.92     21.71 o 
  -2  13   4      155.96      143.29     17.40 o 
  -1  13   4      500.21      514.01     23.10 o 
   0  13   4        2.47       -7.71     11.22 o 
   1  13   4      200.90      180.29     24.08 o 
   2  13   4       69.23       74.05     20.73 o 
   3  13   4      289.67      335.64     37.76 o 
   4  13   4      125.80      121.05     28.27 o 
   5  13   4     1040.21     1176.63     86.86 o 
   6  13   4      277.60      285.94     54.07 o 
   7  13   4       13.00       36.39     29.70 o 
   8  13   4       14.68       18.33     52.48 o 
  -8  14   4        0.08      -22.01     22.01 o 
  -7  14   4       96.13      155.90     33.07 o 
  -6  14   4        5.65       -8.67     13.05 o 
  -5  14   4      119.97      127.05     19.83 o 
  -4  14   4       36.10       55.57     14.43 o 
  -3  14   4        0.39       -7.94      9.41 o 
  -2  14   4      428.64      420.06     33.58 o 
  -1  14   4       91.59      110.71     20.79 o 
   0  14   4       20.87       16.39     12.80 o 
   1  14   4       11.21       24.71     11.73 o 
   2  14   4       99.05      123.88     26.20 o 
   3  14   4       86.86       61.50     20.84 o 
   4  14   4      118.44       98.04     24.58 o 
   5  14   4      213.40      248.57     49.16 o 
   6  14   4      104.48       85.12     33.39 o 
   7  14   4       95.19      135.53     44.23 o 
  -8  15   4        7.57      -34.10     34.10 o 
  -7  15   4       11.81       26.04     22.36 o 
  -6  15   4       49.80       55.46     21.29 o 
  -5  15   4        2.86        5.04     12.42 o 
  -4  15   4       11.27        7.53     19.40 o 
  -3  15   4        6.43        4.12     13.35 o 
  -2  15   4        5.92        4.13     11.46 o 
  -1  15   4      480.26      546.35     35.89 o 
   0  15   4       15.34       14.60     14.35 o 
   1  15   4       10.08       14.08     12.61 o 
   2  15   4      307.99      351.87     49.68 o 
   3  15   4      366.66      371.22     41.88 o 
   4  15   4       74.24       43.71     27.56 o 
   5  15   4       38.41       55.77     20.80 o 
   6  15   4       21.87      -21.73     21.73 o 
   7  15   4        0.93      -19.49     66.29 o 
  -7  16   4       11.15       35.22     26.70 o 
  -6  16   4        2.58       -7.18     16.25 o 
  -5  16   4        3.70       22.27     13.58 o 
  -4  16   4       10.07        1.64     12.91 o 
  -3  16   4      240.13      258.11     31.05 o 
  -2  16   4        0.60       16.95     16.81 o 
  -1  16   4      269.69      228.30     28.61 o 
   0  16   4        1.60       -3.83     26.37 o 
   1  16   4       17.80       28.29     13.43 o 
   2  16   4      398.62      405.35     44.39 o 
   3  16   4        9.53       -3.83     15.57 o 
   4  16   4       51.34       33.56     19.88 o 
   5  16   4       88.53      113.06     29.44 o 
   6  16   4        8.34       35.40     23.68 o 
   7  16   4       12.90       -8.43     34.72 o 
  -7  17   4        0.05       20.36     42.70 o 
  -6  17   4       13.85       -8.95     21.38 o 
  -5  17   4       54.68       45.84     16.85 o 
  -4  17   4       51.65       49.35     16.09 o 
  -3  17   4       16.71       10.33     13.17 o 
  -2  17   4       33.54       14.86     18.34 o 
  -1  17   4      755.87      871.85     48.18 o 
   0  17   4        2.62        7.13     12.97 o 
   1  17   4      112.27       88.98     20.25 o 
   2  17   4       59.55       63.96     22.53 o 
   3  17   4        4.69        8.36     14.63 o 
   4  17   4        6.04        6.77     28.22 o 
   5  17   4        0.02      -20.92     20.92 o 
   6  17   4        5.19       39.84     38.49 o 
  -7  18   4        3.46      -34.00     42.52 o 
  -6  18   4       25.12       81.37     39.20 o 
  -5  18   4       95.34       91.80     21.37 o 
  -4  18   4       13.57       30.34     17.12 o 
  -3  18   4      195.85      183.30     32.72 o 
  -2  18   4        2.84       10.25     12.29 o 
  -1  18   4      528.19      589.52     40.03 o 
   0  18   4       76.72       90.68     18.82 o 
   1  18   4      120.02      140.33     24.23 o 
   2  18   4       14.82       15.50     16.58 o 
   3  18   4        0.07      -15.24     15.24 o 
   4  18   4       15.30        9.33     18.46 o 
   5  18   4        2.26       15.39     18.31 o 
   6  18   4        8.72       63.22     42.07 o 
  -6  19   4       90.36      145.60     49.70 o 
  -5  19   4      330.08      359.24     52.03 o 
  -4  19   4       51.63       53.17     34.90 o 
  -3  19   4      243.51      241.18     37.59 o 
  -2  19   4       23.55       18.17     14.76 o 
  -1  19   4       62.50       91.53     28.91 o 
   0  19   4       28.67       45.98     13.28 o 
   1  19   4       28.82       41.96     16.47 o 
   2  19   4      137.05      161.22     31.71 o 
   3  19   4       15.08       55.05     20.09 o 
   4  19   4       64.15      115.68     25.93 o 
   5  19   4       14.89       29.58     20.80 o 
   6  19   4       10.05       52.87     28.51 o 
  -5  20   4       34.63       10.59     47.10 o 
  -4  20   4      229.55      242.59     36.18 o 
  -3  20   4      130.86      167.21     34.47 o 
  -2  20   4       57.44       89.47     23.45 o 
  -1  20   4       55.24       64.12     21.47 o 
   0  20   4       12.18       37.31     11.51 o 
   1  20   4       17.37       32.71     18.31 o 
   2  20   4       20.74       26.22     17.53 o 
   3  20   4      100.83       87.55     25.23 o 
   4  20   4        0.24       -9.08     24.91 o 
   5  20   4       16.17        2.46     31.34 o 
  -5  21   4        1.01       31.85     35.79 o 
  -4  21   4        0.08       48.84     25.69 o 
  -3  21   4       48.70       60.03     29.16 o 
  -2  21   4       20.05        3.75     23.92 o 
  -1  21   4        7.27       33.02     27.46 o 
   0  21   4        7.94      -14.32     20.45 o 
   1  21   4       28.91       13.02     26.26 o 
   2  21   4        0.01      -22.71     22.71 o 
   3  21   4       35.41       -6.46     22.13 o 
   4  21   4       10.93       33.78     78.72 o 
   5  21   4        0.25        6.88     58.18 o 
  -5  22   4        6.81      -29.33     52.21 o 
  -4  22   4       13.83       36.41     29.07 o 
  -3  22   4       25.96       28.43     28.28 o 
  -2  22   4       10.76       24.96     22.37 o 
  -1  22   4       48.11       28.43     25.78 o 
   0  22   4        8.85        6.65     22.28 o 
   1  22   4        1.27      -15.05     20.24 o 
   2  22   4       26.53       -5.08     24.71 o 
   3  22   4        9.28        0.77     28.38 o 
   4  22   4       72.80        8.17     76.93 o 
  -4  23   4        0.19        2.83     28.12 o 
  -3  23   4        0.11       -0.39     28.70 o 
  -2  23   4        0.05       -3.13     24.42 o 
  -1  23   4        6.73       17.68     22.59 o 
   0  23   4        4.06      -12.91     22.35 o 
   1  23   4        6.80      -23.64     23.64 o 
   2  23   4       15.60       -4.53     30.77 o 
   3  23   4        4.54        2.56     30.26 o 
   4  23   4       39.22       52.33    102.81 o 
  -3  24   4        0.09       41.13     32.59 o 
  -2  24   4        4.40        5.76     28.31 o 
  -1  24   4       27.27       75.58     33.50 o 
   0  24   4       17.74       10.49     27.12 o 
   1  24   4       29.64       20.76     33.25 o 
   2  24   4        4.84       24.78     36.28 o 
   3  24   4        0.76       -8.68     69.97 o 
  -2  25   4        5.31      -47.50     47.50 o 
  -1  25   4       26.05       27.12     37.91 o 
   0  25   4        6.33      -26.04     26.04 o 
   1  25   4       49.50        2.86     38.43 o 
  -9   1   5       16.87        3.14     35.48 o 
  -8   1   5        0.97      -16.20     17.60 o 
  -7   1   5        5.59        1.08     20.04 o 
  -6   1   5      109.16       77.84     23.00 o 
  -5   1   5      354.04      373.44     30.43 o 
  -4   1   5      576.50      607.75     33.57 o 
  -3   1   5      504.47      514.31     27.09 o 
  -2   1   5      832.54      835.08     20.46 o 
  -1   1   5     1068.47      996.95     28.06 o 
   0   1   5     9456.84     9501.22    115.93 o 
   1   1   5      149.87      147.02     15.07 o 
   2   1   5      357.93      353.87     30.19 o 
   3   1   5       12.25       23.58     14.71 o 
   4   1   5       98.84       52.62     19.61 o 
   5   1   5        9.72       30.51     17.56 o 
   6   1   5      109.66      107.77     50.82 o 
   7   1   5       23.45       23.75     18.07 o 
   8   1   5      107.87       84.39     54.93 o 
   9   1   5       11.09       43.59     40.60 o 
  -9   2   5        1.98      -26.82     26.82 o 
  -8   2   5       16.26       42.47     27.63 o 
  -7   2   5        1.45       15.98     19.87 o 
  -6   2   5       28.22       15.91     16.41 o 
  -5   2   5       89.84      100.02     16.49 o 
  -4   2   5      400.52      422.77     29.87 o 
  -3   2   5       22.27       28.19      6.90 o 
  -2   2   5        5.85       10.37      4.14 o 
  -1   2   5      173.08      178.75     10.95 o 
   0   2   5     6875.62     6838.22     96.61 o 
   1   2   5     6289.37     6350.50    103.37 o 
   2   2   5      287.80      299.58     34.09 o 
   3   2   5       11.00       11.56     12.44 o 
   4   2   5      187.62      196.79     34.14 o 
   5   2   5        1.64        6.14     16.50 o 
   6   2   5      118.32      132.69     28.27 o 
   7   2   5        8.75       51.77     24.40 o 
   8   2   5       12.58       19.61     17.20 o 
   9   2   5        3.61      -34.67     34.67 o 
  -9   3   5        0.17      -25.05     25.05 o 
  -8   3   5       50.44       42.05     29.95 o 
  -7   3   5      297.74      345.34     51.29 o 
  -6   3   5       87.42       81.04     24.62 o 
  -5   3   5       21.22       17.47     19.18 o 
  -4   3   5      171.35      245.47     23.61 o 
  -3   3   5      217.48      217.63     12.40 o 
  -2   3   5     3594.98     3530.32     41.60 o 
  -1   3   5      903.21      835.79     21.26 o 
   0   3   5      562.69      661.31     27.27 o 
   1   3   5     2313.80     2246.23     57.61 o 
   2   3   5       30.70       31.06     12.65 o 
   3   3   5     1128.00     1088.15     48.34 o 
   4   3   5       30.03       16.03     12.52 o 
   5   3   5       30.60       20.00     19.79 o 
   6   3   5      410.63      440.91     41.08 o 
   7   3   5        5.26       25.57     16.25 o 
   8   3   5        9.72       53.02     26.32 o 
   9   3   5        0.00       34.19     39.03 o 
  -9   4   5       85.77      -10.44     27.82 o 
  -8   4   5        0.03      -15.24     23.18 o 
  -7   4   5      252.64      233.79     42.03 o 
  -6   4   5      140.57      134.83     29.22 o 
  -5   4   5      247.25      217.62     24.99 o 
  -4   4   5       44.33       47.89      9.90 o 
  -3   4   5      478.59      446.38     23.38 o 
  -2   4   5       38.49       45.64      7.03 o 
  -1   4   5       16.45       24.17      5.30 o 
   0   4   5        4.33        7.23      4.86 o 
   1   4   5        0.00       -2.47      5.36 o 
   2   4   5        6.83       15.63     10.91 o 
   3   4   5     1284.10     1246.63     51.72 o 
   4   4   5       85.67       83.29     20.49 o 
   5   4   5      628.59      627.57     45.11 o 
   6   4   5        1.56        3.79     14.06 o 
   7   4   5        0.26      -10.17     18.49 o 
   8   4   5        5.27       -5.27     19.39 o 
   9   4   5        1.83       60.62     38.35 o 
  -9   5   5        0.07      -25.42     27.59 o 
  -8   5   5        1.18        7.32     23.72 o 
  -7   5   5        0.32       -5.15     15.85 o 
  -6   5   5      611.59      611.00     68.24 o 
  -5   5   5      107.64       84.22     15.68 o 
  -4   5   5      413.13      371.26     18.63 o 
  -3   5   5       17.77        5.26      5.45 o 
  -2   5   5      584.03      551.11     18.92 o 
  -1   5   5      514.34      489.09     15.95 o 
   0   5   5     2442.68     2398.58     37.07 o 
   1   5   5        5.87        9.63      5.59 o 
   2   5   5      359.25      348.45     26.02 o 
   3   5   5       61.75       34.28     13.27 o 
   4   5   5      165.15      166.10     27.46 o 
   5   5   5      142.97      112.61     24.88 o 
   6   5   5        3.49        4.62     14.90 o 
   7   5   5        0.02       19.75     16.69 o 
   8   5   5       24.15       43.75     21.44 o 
   9   5   5       18.21      -13.64     33.00 o 
  -9   6   5       33.74       11.31     38.08 o 
  -8   6   5       36.35        6.79     25.04 o 
  -7   6   5        6.03       24.41     18.91 o 
  -6   6   5       11.97       24.41     19.35 o 
  -5   6   5        0.17       -8.13      8.13 o 
  -4   6   5      511.84      557.14     23.77 o 
  -3   6   5       99.59      115.55     13.89 o 
  -2   6   5      559.57      608.41     24.23 o 
  -1   6   5      288.34      286.42     18.34 o 
   0   6   5     4580.85     4951.81     89.84 o 
   1   6   5     1979.22     1890.83     38.16 o 
   2   6   5      394.29      393.45     26.53 o 
   3   6   5     1531.96     1695.09     60.08 o 
   4   6   5       13.86        8.36     13.83 o 
   5   6   5       22.60       31.99     15.59 o 
   6   6   5      102.07      120.98     26.46 o 
   7   6   5       37.21       56.76     36.27 o 
   8   6   5        1.06        4.87     20.20 o 
  -9   7   5        0.13        2.38     26.46 o 
  -8   7   5       60.93       15.76     27.37 o 
  -7   7   5        1.03        8.58     17.76 o 
  -6   7   5        2.64       15.96     16.25 o 
  -5   7   5      189.26      191.25     22.90 o 
  -4   7   5       24.94       37.53      9.78 o 
  -3   7   5       83.27       69.06     10.94 o 
  -2   7   5      588.37      634.62     24.73 o 
  -1   7   5      360.68      401.78     18.26 o 
   0   7   5      431.00      376.00     27.65 o 
   1   7   5      840.68      884.22     26.15 o 
   2   7   5     4230.57     4511.34     76.94 o 
   3   7   5      113.09      104.72     19.71 o 
   4   7   5        1.25       17.44     11.02 o 
   5   7   5        8.60       20.85     16.65 o 
   6   7   5       34.17       46.77     19.04 o 
   7   7   5       34.75       36.11     19.98 o 
   8   7   5       39.72       38.95     23.85 o 
  -9   8   5        0.21       31.13     31.31 o 
  -8   8   5       16.17        5.36     18.78 o 
  -7   8   5       28.21       10.82     21.30 o 
  -6   8   5      175.21      159.11     31.48 o 
  -5   8   5      234.20      219.09     27.34 o 
  -4   8   5      634.48      628.20     28.15 o 
  -3   8   5      307.40      298.29     19.27 o 
  -2   8   5     7638.81     8452.30     89.86 o 
  -1   8   5       59.66       84.39     10.26 o 
   0   8   5     2801.36     2968.84     76.34 o 
   1   8   5        3.55        4.11      4.52 o 
   2   8   5      136.74      149.78     16.62 o 
   3   8   5      120.00      121.32     21.02 o 
   4   8   5       19.47       23.49     12.98 o 
   5   8   5       81.23      114.69     24.97 o 
   6   8   5       29.46       43.97     22.42 o 
   7   8   5        9.58       16.46     19.46 o 
   8   8   5        1.30       28.30     22.28 o 
  -9   9   5        1.71        3.76     32.91 o 
  -8   9   5       13.75       11.66     21.25 o 
  -7   9   5        0.67       -1.46     16.17 o 
  -6   9   5       48.83       80.67     24.34 o 
  -5   9   5        0.95        4.81     11.12 o 
  -4   9   5      872.02      862.90     34.43 o 
  -3   9   5      348.60      363.16     21.62 o 
  -2   9   5       17.23       30.00      8.85 o 
  -1   9   5     2164.23     2340.18     69.06 o 
   0   9   5        8.25        1.31      9.07 o 
   1   9   5     1156.31     1241.94     46.17 o 
   2   9   5      171.33      170.42     17.32 o 
   3   9   5        4.16        0.13      8.55 o 
   4   9   5      158.57      152.54     25.32 o 
   5   9   5       13.65       14.50     14.24 o 
   6   9   5        4.40       18.81     21.31 o 
   7   9   5        5.95      -17.20     17.51 o 
   8   9   5        9.66       33.46     52.97 o 
  -9  10   5        9.15       70.61     34.55 o 
  -8  10   5        8.88       43.05     22.19 o 
  -7  10   5        0.05       44.09     20.76 o 
  -6  10   5        0.01       -3.75     18.36 o 
  -5  10   5      191.64      160.65     26.23 o 
  -4  10   5      215.94      170.94     19.30 o 
  -3  10   5      110.21      112.73     15.69 o 
  -2  10   5       97.04      106.82     14.62 o 
  -1  10   5      364.15      361.47     30.01 o 
   0  10   5       39.15       52.82     15.64 o 
   1  10   5       25.70       34.22     11.47 o 
   2  10   5       13.99       17.32      7.94 o 
   3  10   5      360.46      383.94     27.09 o 
   4  10   5       16.73        5.57     12.84 o 
   5  10   5       23.01       41.42     16.25 o 
   6  10   5       42.73       35.39     19.56 o 
   7  10   5       22.07       32.28     23.53 o 
   8  10   5       68.56      127.65     41.18 o 
  -9  11   5        1.13      -29.03     29.03 o 
  -8  11   5        0.67       14.97     19.68 o 
  -7  11   5       40.53       48.04     38.83 o 
  -6  11   5        9.92       -8.75     16.06 o 
  -5  11   5      212.61      170.77     24.23 o 
  -4  11   5       44.66       37.88     11.42 o 
  -3  11   5        0.11        8.25      8.29 o 
  -2  11   5      337.96      322.68     20.05 o 
  -1  11   5      621.13      608.46     33.98 o 
   0  11   5        4.06        7.07     10.78 o 
   1  11   5        9.10       17.61     10.86 o 
   2  11   5        3.64        2.55     12.01 o 
   3  11   5      254.27      230.31     25.73 o 
   4  11   5      154.14      196.47     41.08 o 
   5  11   5      206.04      215.95     72.26 o 
   6  11   5        2.74        8.17     35.66 o 
   7  11   5       88.51       83.28     33.59 o 
   8  11   5        0.80       17.70     51.04 o 
  -8  12   5        8.54       73.44     33.57 o 
  -7  12   5      121.99      153.98     32.44 o 
  -6  12   5      106.94       95.49     31.16 o 
  -5  12   5      101.65      102.37     22.26 o 
  -4  12   5      237.99      244.59     22.93 o 
  -3  12   5        2.76       13.81      8.79 o 
  -2  12   5      139.02      147.66     16.70 o 
  -1  12   5      227.05      238.17     26.05 o 
   0  12   5       43.96       53.17     16.94 o 
   1  12   5      231.36      184.77     24.23 o 
   2  12   5        0.13        1.92     12.74 o 
   3  12   5      239.89      246.85     36.58 o 
   4  12   5      168.81      218.07     37.15 o 
   5  12   5       23.24       50.90     25.67 o 
   6  12   5        4.69       -1.91     23.21 o 
   7  12   5       47.75       46.10     29.80 o 
   8  12   5        0.00       17.97     29.94 o 
  -8  13   5       89.75      127.98     32.80 o 
  -7  13   5        3.24      -18.45     18.45 o 
  -6  13   5        0.00       -9.87     15.96 o 
  -5  13   5      220.43      272.08     32.50 o 
  -4  13   5       19.93       24.17     11.38 o 
  -3  13   5      496.97      485.42     28.26 o 
  -2  13   5       29.46       35.75     13.44 o 
  -1  13   5       83.74      106.02     18.81 o 
   0  13   5        5.89       28.18     14.20 o 
   1  13   5     1024.50     1133.31     72.77 o 
   2  13   5      180.38      180.48     31.25 o 
   3  13   5        1.74       -3.26     14.27 o 
   4  13   5      275.81      292.02     40.43 o 
   5  13   5      495.69      731.00    144.21 o 
   6  13   5        0.02      -12.07     23.83 o 
   7  13   5       20.02       30.31     29.24 o 
  -8  14   5        0.00       -2.28     23.87 o 
  -7  14   5        0.21      -15.13     19.54 o 
  -6  14   5        0.03        3.59     17.24 o 
  -5  14   5        0.50       11.10     13.40 o 
  -4  14   5        2.59        3.44     10.73 o 
  -3  14   5       36.15       31.40     14.97 o 
  -2  14   5       86.35       85.50     18.85 o 
  -1  14   5      252.36      243.13     27.34 o 
   0  14   5       66.31       55.23     18.55 o 
   1  14   5      857.25      856.14     45.21 o 
   2  14   5      108.76       64.98     21.64 o 
   3  14   5       29.61       36.95     17.74 o 
   4  14   5        0.26      -11.14     17.88 o 
   5  14   5       29.18       72.15     28.99 o 
   6  14   5       38.85       65.34     41.40 o 
   7  14   5       18.81       40.56     29.33 o 
  -8  15   5        4.46       17.80     44.59 o 
  -7  15   5       12.92       24.51     25.91 o 
  -6  15   5      102.70       80.92     31.29 o 
  -5  15   5      172.37      134.31     27.03 o 
  -4  15   5        8.48        2.73     13.20 o 
  -3  15   5       42.40       68.25     17.98 o 
  -2  15   5       44.92       39.92     15.21 o 
  -1  15   5        1.92       11.46     11.48 o 
   0  15   5        6.30       -8.34     17.49 o 
   1  15   5      203.60      183.65     28.11 o 
   2  15   5      194.28      186.93     33.75 o 
   3  15   5       58.08       74.55     24.15 o 
   4  15   5        2.13       19.30     17.35 o 
   5  15   5      113.31      118.08     50.06 o 
   6  15   5       66.13      111.34     38.53 o 
   7  15   5        0.25      -26.21     26.21 o 
  -7  16   5       26.56       -2.89     26.20 o 
  -6  16   5       15.67       20.93     22.58 o 
  -5  16   5       12.21       16.28     15.93 o 
  -4  16   5      274.06      332.45     34.38 o 
  -3  16   5       69.66       46.41     18.67 o 
  -2  16   5        0.29       -6.95     12.66 o 
  -1  16   5      539.71      604.84     39.62 o 
   0  16   5      234.72      201.34     34.62 o 
   1  16   5       43.31       56.39     15.73 o 
   2  16   5      221.09      266.82     40.61 o 
   3  16   5      195.63      186.34     34.75 o 
   4  16   5        0.66       -1.39     16.35 o 
   5  16   5        0.34       24.07     33.64 o 
   6  16   5       11.18        6.28     29.39 o 
   7  16   5        0.02      -16.72     32.92 o 
  -7  17   5       37.10       68.79     42.88 o 
  -6  17   5        0.04       10.76     25.32 o 
  -5  17   5        0.34        1.22     18.16 o 
  -4  17   5       57.57       52.18     16.12 o 
  -3  17   5        0.82       11.08     13.93 o 
  -2  17   5      454.95      441.86     35.26 o 
  -1  17   5      319.35      327.40     33.50 o 
   0  17   5       47.04       38.09     15.28 o 
   1  17   5      278.42      299.45     30.26 o 
   2  17   5      198.35      146.20     32.00 o 
   3  17   5       18.60       -2.57     16.79 o 
   4  17   5       84.26       64.15     23.77 o 
   5  17   5       19.20       17.05     20.46 o 
   6  17   5        4.02       31.58     27.18 o 
  -7  18   5        8.03       66.12     50.06 o 
  -6  18   5        4.90       38.63     23.85 o 
  -5  18   5       19.08       23.46     18.77 o 
  -4  18   5        2.95       -6.05     15.43 o 
  -3  18   5        1.62        2.21     13.81 o 
  -2  18   5       81.57       95.80     20.28 o 
  -1  18   5       31.05       36.12     17.71 o 
   0  18   5      942.83      834.33     79.70 o 
   1  18   5      185.49      208.05     30.10 o 
   2  18   5      135.62      128.73     30.28 o 
   3  18   5      452.57      492.28     47.64 o 
   4  18   5       19.72       12.73     18.07 o 
   5  18   5        2.39       28.71     24.51 o 
   6  18   5        2.55      -25.99     25.99 o 
  -6  19   5        5.69       24.76     35.26 o 
  -5  19   5       33.04       45.57     24.87 o 
  -4  19   5       67.89      124.50     25.28 o 
  -3  19   5      361.39      369.89     34.14 o 
  -2  19   5        2.10        5.76     14.38 o 
  -1  19   5       84.83       82.26     19.66 o 
   0  19   5       14.39       51.01     13.59 o 
   1  19   5      104.62      107.23     20.99 o 
   2  19   5        0.02       15.06     21.12 o 
   3  19   5       11.67      -10.09     17.39 o 
   4  19   5       25.48       11.98     19.61 o 
   5  19   5        0.83      -13.83     20.11 o 
   6  19   5        9.23       32.88     29.33 o 
  -6  20   5        1.31      -35.79     35.79 o 
  -5  20   5       21.84       48.11     27.91 o 
  -4  20   5        1.68      -12.38     18.32 o 
  -3  20   5       11.29       58.33     22.11 o 
  -2  20   5      165.35      183.86     32.47 o 
  -1  20   5        3.90        5.07     19.46 o 
   0  20   5       15.67       12.28     16.31 o 
   1  20   5       14.04       15.20     16.85 o 
   2  20   5      111.06      104.52     27.67 o 
   3  20   5        8.81       -2.86     17.91 o 
   4  20   5        2.13      -22.84     22.84 o 
   5  20   5       81.84       68.83     27.64 o 
  -5  21   5       37.63        9.15     35.97 o 
  -4  21   5        8.59       -1.28     24.58 o 
  -3  21   5        2.62       -8.90     27.60 o 
  -2  21   5        6.87      -10.73     18.04 o 
  -1  21   5       43.67       28.81     20.52 o 
   0  21   5        2.34        5.50     12.38 o 
   1  21   5        1.65      -16.11     16.22 o 
   2  21   5        0.87       17.47     17.78 o 
   3  21   5       27.10       11.10     21.61 o 
   4  21   5       40.87       24.83     34.15 o 
   5  21   5        4.74       18.44     24.81 o 
  -5  22   5        3.03      -29.51     39.02 o 
  -4  22   5       18.16      -26.00     35.84 o 
  -3  22   5        1.52       12.88     25.93 o 
  -2  22   5       13.43       75.30     28.75 o 
  -1  22   5       30.82       31.81     23.59 o 
   0  22   5       55.72       25.36     72.98 o 
   1  22   5        0.41        6.90     21.65 o 
   2  22   5        4.39       34.22     29.19 o 
   3  22   5        4.09        1.04     28.41 o 
   4  22   5       74.02       51.53    128.19 o 
  -4  23   5       13.20      -28.73     28.73 o 
  -3  23   5        2.10       36.59     37.68 o 
  -2  23   5       35.43       12.81     33.24 o 
  -1  23   5       26.31       23.05     26.32 o 
   0  23   5       23.62       37.58     25.00 o 
   1  23   5       42.49      -15.04     27.05 o 
   2  23   5        4.92       10.61     32.72 o 
   3  23   5       60.99       32.41     40.64 o 
  -3  24   5       53.83       52.18     44.23 o 
  -2  24   5       19.06        3.07     42.03 o 
  -1  24   5        4.94       54.38     29.19 o 
   0  24   5        1.32        7.25     25.18 o 
   1  24   5       61.88      -16.67     34.46 o 
   2  24   5        8.16       -9.16     33.29 o 
  -2  25   5        1.17       39.57     30.58 o 
  -1  25   5        0.52       -3.38     31.47 o 
   0  25   5       33.62       14.71     26.35 o 
   1  25   5        0.01       17.45     38.53 o 
  -9   0   6        8.26        7.27     41.18 o 
  -8   0   6      112.13      109.44     56.43 o 
  -7   0   6       73.07       68.18     43.51 o 
  -6   0   6        2.87      -14.04     17.24 o 
  -5   0   6       13.51       36.31     19.18 o 
  -4   0   6      664.04      608.63     47.20 o 
  -3   0   6        4.06       19.93     14.34 o 
  -2   0   6      758.44      743.35     40.92 o 
  -1   0   6      757.27      817.87     38.91 o 
   0   0   6     4942.77     4852.79    128.82 o 
   1   0   6      133.92      123.62     20.26 o 
   2   0   6      432.62      367.81     48.44 o 
   3   0   6        5.04       11.57     18.12 o 
   4   0   6      370.70      300.08     52.30 o 
   5   0   6      193.88      180.85     52.39 o 
   6   0   6       34.05       37.23     30.68 o 
   7   0   6       74.62       16.06     31.31 o 
   8   0   6        1.33        8.38     20.37 o 
   9   0   6       57.23       70.24     59.39 o 
  -9   1   6       50.83       89.38     40.54 o 
  -8   1   6       11.95       10.67     24.77 o 
  -7   1   6      135.09      178.05     40.94 o 
  -6   1   6        9.95       25.16     15.48 o 
  -5   1   6       62.89       75.39     18.66 o 
  -4   1   6      437.24      466.08     29.45 o 
  -3   1   6       68.74       68.57     14.70 o 
  -2   1   6       79.06       72.66      9.23 o 
  -1   1   6       38.86       39.12     10.11 o 
   0   1   6       87.88       84.63     16.05 o 
   1   1   6      775.04      693.64     26.65 o 
   2   1   6      923.96      967.59     50.00 o 
   3   1   6       34.35       37.08     16.35 o 
   4   1   6        4.25       19.63     16.89 o 
   5   1   6       17.08       14.28     16.54 o 
   6   1   6      160.32      143.57     42.07 o 
   7   1   6       95.55       49.64     19.37 o 
   8   1   6       11.03      -17.23     19.20 o 
   9   1   6        4.79        5.24     33.19 o 
  -9   2   6       52.86       33.07     34.40 o 
  -8   2   6       48.04       58.33     29.71 o 
  -7   2   6       50.62       52.63     23.77 o 
  -6   2   6        1.45        4.96     15.65 o 
  -5   2   6       15.28        9.26     12.67 o 
  -4   2   6      639.43      665.06     35.13 o 
  -3   2   6      240.66      271.49     23.76 o 
  -2   2   6       65.85       53.41      8.03 o 
  -1   2   6       69.33       59.50      9.51 o 
   0   2   6     7941.40     8513.95    192.02 o 
   1   2   6      672.30      725.66     32.16 o 
   2   2   6      194.41      202.01     39.25 o 
   3   2   6       59.65       42.14     18.52 o 
   4   2   6       77.52       58.46     21.87 o 
   5   2   6      214.76      151.82     35.49 o 
   6   2   6        0.00       -3.23     14.95 o 
   7   2   6      171.10      227.33     36.26 o 
   8   2   6        1.67       12.70     17.68 o 
  -9   3   6        1.16      -25.38     25.38 o 
  -8   3   6        0.01       31.13     30.01 o 
  -7   3   6       37.17       32.01     22.13 o 
  -6   3   6       62.19       42.14     21.25 o 
  -5   3   6       26.29       14.84     12.55 o 
  -4   3   6        5.03       10.00      5.69 o 
  -3   3   6      801.41      774.38     19.80 o 
  -2   3   6     1819.46     1928.31     32.79 o 
  -1   3   6      122.37      118.43     10.44 o 
   0   3   6     4350.01     4045.67     68.17 o 
   1   3   6       14.72       17.28      7.91 o 
   2   3   6        0.11       10.19     12.17 o 
   3   3   6       91.87       70.53     18.02 o 
   4   3   6      207.11      166.46     33.27 o 
   5   3   6      388.84      392.30     36.93 o 
   6   3   6       24.28       33.30     18.09 o 
   7   3   6      377.37      450.13     45.64 o 
   8   3   6       58.46       57.66     24.74 o 
  -9   4   6       87.88       44.25     78.05 o 
  -8   4   6        6.25        0.77     27.72 o 
  -7   4   6      335.83      310.64     46.11 o 
  -6   4   6      556.30      527.38     46.71 o 
  -5   4   6       17.87       11.61     14.04 o 
  -4   4   6       62.82       57.71      7.71 o 
  -3   4   6        3.66        2.73      5.64 o 
  -2   4   6     1805.21     1873.59     33.74 o 
  -1   4   6        3.49        5.02      5.01 o 
   0   4   6      979.35      862.78     28.20 o 
   1   4   6       22.06        8.32      6.91 o 
   2   4   6     1200.35     1104.49     46.29 o 
   3   4   6     2070.92     2211.53     70.73 o 
   4   4   6      150.68      165.19     27.73 o 
   5   4   6      732.83      833.70     78.12 o 
   6   4   6      841.77     1004.37     88.93 o 
   7   4   6       24.53       31.71     15.71 o 
   8   4   6       15.37        9.43     17.81 o 
  -9   5   6       16.41       -4.85     25.22 o 
  -8   5   6      117.15      124.26     34.18 o 
  -7   5   6       33.56       38.99     21.24 o 
  -6   5   6      205.23      146.47     31.85 o 
  -5   5   6      132.60      111.63     15.96 o 
  -4   5   6        9.28        0.74      5.25 o 
  -3   5   6      803.14      739.03     23.15 o 
  -2   5   6      303.42      313.21     16.14 o 
  -1   5   6     1919.40     2060.89     34.83 o 
   0   5   6     1690.28     1844.04     32.48 o 
   1   5   6       93.64      106.75     13.32 o 
   2   5   6      154.72      104.23     17.28 o 
   3   5   6      174.82      131.88     21.97 o 
   4   5   6      273.47      286.31     31.39 o 
   5   5   6      255.77      207.74     32.89 o 
   6   5   6       33.83       32.47     16.74 o 
   7   5   6       12.49       41.18     20.32 o 
   8   5   6        0.26        2.97     20.91 o 
  -9   6   6        1.64      -24.32     24.32 o 
  -8   6   6        5.31       16.46     21.85 o 
  -7   6   6        4.51       24.28     18.55 o 
  -6   6   6       68.49       42.89     19.38 o 
  -5   6   6       84.97       44.45     13.04 o 
  -4   6   6      433.68      447.22     21.47 o 
  -3   6   6       29.91       42.64     13.44 o 
  -2   6   6      272.80      278.20     14.73 o 
  -1   6   6       19.14       13.49      5.26 o 
   0   6   6      703.45      682.14     27.92 o 
   1   6   6      607.01      585.02     23.55 o 
   2   6   6      128.54      114.26     18.17 o 
   3   6   6      222.56      194.94     24.58 o 
   4   6   6      144.49      139.60     26.09 o 
   5   6   6      121.78      161.69     39.11 o 
   6   6   6      166.17      167.68     32.05 o 
   7   6   6       75.21       53.66     20.45 o 
   8   6   6      150.10       52.79     67.34 o 
  -9   7   6       37.04        8.73     30.24 o 
  -8   7   6       20.53       32.70     36.27 o 
  -7   7   6       36.23       28.46     20.32 o 
  -6   7   6      724.50      803.80     55.37 o 
  -5   7   6      280.39      289.42     27.12 o 
  -4   7   6     1036.52     1098.31     35.20 o 
  -3   7   6      206.36      219.34     16.54 o 
  -2   7   6     1603.59     1641.54     48.71 o 
  -1   7   6      286.51      310.02     17.15 o 
   0   7   6     1103.42     1151.94     48.03 o 
   1   7   6      213.58      222.84     17.41 o 
   2   7   6       78.24       70.60     14.19 o 
   3   7   6       57.73       34.29     14.14 o 
   4   7   6       27.18       19.46     13.02 o 
   5   7   6      176.55      186.22     31.44 o 
   6   7   6      105.96       99.53     24.08 o 
   7   7   6       25.67       23.08     18.22 o 
   8   7   6       28.40       34.79     21.38 o 
  -9   8   6       13.75       -3.54     29.54 o 
  -8   8   6        9.40       57.02     24.45 o 
  -7   8   6       29.25       55.05     23.19 o 
  -6   8   6       44.76       45.37     21.71 o 
  -5   8   6       29.02       16.95     11.68 o 
  -4   8   6       99.86      104.99     14.68 o 
  -3   8   6      105.72      126.04     15.31 o 
  -2   8   6     2501.47     2709.29     51.77 o 
  -1   8   6      884.03      866.51     25.71 o 
   0   8   6      448.29      448.30     33.26 o 
   1   8   6      177.57      202.21     13.76 o 
   2   8   6       92.70       93.53     14.57 o 
   3   8   6      334.37      288.56     27.85 o 
   4   8   6      245.46      237.54     32.46 o 
   5   8   6        3.05       13.86     15.46 o 
   6   8   6        0.25       -7.84     12.94 o 
   7   8   6        2.23       16.72     17.36 o 
   8   8   6        5.04       24.91     22.18 o 
  -9   9   6       55.55       37.66     34.51 o 
  -8   9   6        0.06        2.60     24.19 o 
  -7   9   6       70.29      109.33     28.03 o 
  -6   9   6      104.72      103.70     26.42 o 
  -5   9   6      950.41     1008.84     47.39 o 
  -4   9   6      743.23      760.65     37.26 o 
  -3   9   6      395.14      363.19     21.58 o 
  -2   9   6      572.52      581.28     24.98 o 
  -1   9   6      243.36      257.81     29.94 o 
   0   9   6     1040.44     1099.37     77.17 o 
   1   9   6      571.24      457.64     29.82 o 
   2   9   6      149.57      165.88     17.50 o 
   3   9   6      124.41      148.81     23.38 o 
   4   9   6       20.55       24.62     14.20 o 
   5   9   6      147.54      147.86     27.49 o 
   6   9   6        0.65      -14.91     14.91 o 
   7   9   6       41.83       23.33     25.61 o 
   8   9   6       93.47      177.46     43.48 o 
  -9  10   6        0.50       -6.26     32.16 o 
  -8  10   6        0.05       10.87     24.64 o 
  -7  10   6       29.41       30.18     20.19 o 
  -6  10   6        0.45        3.94     23.11 o 
  -5  10   6      105.44      110.06     21.09 o 
  -4  10   6      149.91      149.10     19.09 o 
  -3  10   6       83.10      103.84     14.54 o 
  -2  10   6      281.46      306.93     19.10 o 
  -1  10   6      445.71      446.15     40.05 o 
   0  10   6      208.97      257.64     30.13 o 
   1  10   6      137.14      135.37     20.34 o 
   2  10   6       13.55       17.37     11.16 o 
   3  10   6      316.17      325.23     27.76 o 
   4  10   6      235.56      253.20     30.97 o 
   5  10   6        4.03        9.98     20.43 o 
   6  10   6       53.67       38.84     27.50 o 
   7  10   6      195.94      239.48     51.03 o 
   8  10   6        5.80      -27.65     27.65 o 
  -9  11   6        0.03      -27.40     27.40 o 
  -8  11   6       13.03       37.67     23.77 o 
  -7  11   6       83.54       86.06     26.80 o 
  -6  11   6       12.17       17.68     17.76 o 
  -5  11   6      419.34      511.69     38.31 o 
  -4  11   6      536.96      562.71     30.16 o 
  -3  11   6      457.46      461.77     25.51 o 
  -2  11   6       42.22       44.19      9.57 o 
  -1  11   6      219.83      196.23     28.69 o 
   0  11   6      118.53      147.00     25.68 o 
   1  11   6      168.38      164.79     22.95 o 
   2  11   6        2.44        0.29     10.92 o 
   3  11   6       52.79       70.80     21.42 o 
   4  11   6        0.73       23.17     19.33 o 
   5  11   6        2.08       22.31     20.72 o 
   6  11   6       21.35       18.67     23.55 o 
   7  11   6        3.54       -9.15     22.43 o 
   8  11   6        4.11      -26.05     26.05 o 
  -8  12   6        1.55       35.22     25.20 o 
  -7  12   6        1.49       28.51     20.40 o 
  -6  12   6       21.73       32.39     22.37 o 
  -5  12   6      528.44      544.48     37.42 o 
  -4  12   6       47.39       46.65     14.00 o 
  -3  12   6      581.69      630.79     30.86 o 
  -2  12   6      110.70       85.08     17.96 o 
  -1  12   6      284.74      339.95     33.10 o 
   0  12   6      886.04      821.24     49.46 o 
   1  12   6      687.11      702.22     39.47 o 
   2  12   6      280.65      295.69     36.36 o 
   3  12   6        9.19       11.19     15.19 o 
   4  12   6       40.38       37.46     24.41 o 
   5  12   6       19.21       14.97     20.90 o 
   6  12   6       47.37       61.20     40.64 o 
   7  12   6       71.48      127.50     38.85 o 
  -8  13   6       71.52       85.59     33.15 o 
  -7  13   6       31.31       46.72     33.14 o 
  -6  13   6       10.42       15.25     18.38 o 
  -5  13   6       17.21        3.28     12.70 o 
  -4  13   6       47.14       24.63     12.17 o 
  -3  13   6      414.22      414.32     31.19 o 
  -2  13   6      251.13      248.18     28.30 o 
  -1  13   6       26.88       30.38     12.87 o 
   0  13   6        4.24        0.23     12.78 o 
   1  13   6       10.97        8.27     10.85 o 
   2  13   6      375.08      382.95     43.34 o 
   3  13   6      150.53      191.32     36.09 o 
   4  13   6      109.22       83.65     32.58 o 
   5  13   6       50.81      126.38     40.50 o 
   6  13   6       35.52       66.68     43.64 o 
   7  13   6       31.51       71.33     85.81 o 
  -8  14   6       38.68       65.36     32.86 o 
  -7  14   6        4.32       -1.04     58.36 o 
  -6  14   6      147.83      282.39    130.03 o 
  -5  14   6       44.43       36.55     18.38 o 
  -4  14   6       49.95       42.04     16.29 o 
  -3  14   6      469.96      439.64     33.93 o 
  -2  14   6       39.70       40.30     15.24 o 
  -1  14   6       95.06       92.54     21.77 o 
   0  14   6       30.94       24.00     15.25 o 
   1  14   6        1.20       -7.36     10.46 o 
   2  14   6      402.78      342.25     41.96 o 
   3  14   6        0.09       28.44     16.49 o 
   4  14   6       13.91       42.16     18.87 o 
   5  14   6      311.40      312.39     59.03 o 
   6  14   6       37.99       28.65     24.52 o 
   7  14   6        7.65      -25.18     25.18 o 
  -8  15   6       21.81       26.73     36.27 o 
  -7  15   6       18.94       18.37     51.72 o 
  -6  15   6        2.34       23.61     22.30 o 
  -5  15   6       30.02       -1.13     17.12 o 
  -4  15   6       36.03       31.30     18.27 o 
  -3  15   6       88.11      114.83     21.67 o 
  -2  15   6      127.41      108.70     21.21 o 
  -1  15   6      111.13      101.24     20.44 o 
   0  15   6     1278.50     1167.36    110.55 o 
   1  15   6      893.10      858.79     55.91 o 
   2  15   6      542.47      551.26     47.84 o 
   3  15   6      929.99      984.46     64.87 o 
   4  15   6      128.45      153.24     32.82 o 
   5  15   6        0.00       -2.91     30.10 o 
   6  15   6       65.53       47.55     30.94 o 
   7  15   6        0.50      -30.89     30.89 o 
  -7  16   6        2.48       50.53     51.76 o 
  -6  16   6        0.29       27.15     28.12 o 
  -5  16   6        0.90       10.06     18.03 o 
  -4  16   6       11.76        0.73     13.79 o 
  -3  16   6        1.27      -10.29     11.94 o 
  -2  16   6      340.79      286.58     32.70 o 
  -1  16   6       94.10       67.06     18.18 o 
   0  16   6      134.84      100.75     25.27 o 
   1  16   6     1842.62     1960.37     73.48 o 
   2  16   6      112.60      106.22     27.24 o 
   3  16   6        4.72        9.00     17.33 o 
   4  16   6       28.87       21.69     16.47 o 
   5  16   6        7.74       -4.38     20.88 o 
   6  16   6        7.55       16.54     24.36 o 
  -7  17   6       20.99        8.59     42.48 o 
  -6  17   6       35.55       53.09     51.90 o 
  -5  17   6      159.03      270.47     60.56 o 
  -4  17   6       12.88       12.56     14.70 o 
  -3  17   6        0.08      -13.82     16.73 o 
  -2  17   6      319.24      306.94     36.08 o 
  -1  17   6      314.45      315.83     36.11 o 
   0  17   6      292.00      313.28     48.35 o 
   1  17   6      293.48      283.80     32.36 o 
   2  17   6        5.54        0.79     15.81 o 
   3  17   6        0.14        5.89     17.65 o 
   4  17   6       19.63       34.16     20.11 o 
   5  17   6       73.97       81.04     32.10 o 
   6  17   6       61.29       57.31     28.75 o 
  -7  18   6        8.09      -33.10     43.15 o 
  -6  18   6        0.55       18.67     70.02 o 
  -5  18   6       75.52       62.07     21.45 o 
  -4  18   6      144.13      163.64     26.52 o 
  -3  18   6       17.97       24.10     14.58 o 
  -2  18   6      168.17      177.62     27.03 o 
  -1  18   6      988.74     1015.10     53.99 o 
   0  18   6      120.00       98.25     20.70 o 
   1  18   6       70.51       44.29     14.75 o 
   2  18   6       25.37        7.25     20.00 o 
   3  18   6      167.62      199.54     35.99 o 
   4  18   6      162.71      111.37     69.18 o 
   5  18   6        0.00       11.25     24.81 o 
   6  18   6       43.10       70.18     31.22 o 
  -6  19   6        3.15      143.09     41.89 o 
  -5  19   6        4.55       15.80     19.33 o 
  -4  19   6       54.23       74.93     20.77 o 
  -3  19   6       72.88       49.45     21.38 o 
  -2  19   6        5.33       33.08     15.10 o 
  -1  19   6       32.60       14.54     15.30 o 
   0  19   6      247.48      208.79     30.15 o 
   1  19   6       21.42       28.93     14.57 o 
   2  19   6      140.69      150.00     42.21 o 
   3  19   6       29.48      -17.73     17.84 o 
   4  19   6        7.41       -4.51     17.79 o 
   5  19   6       25.13       26.05     28.21 o 
  -6  20   6       35.32       19.38     42.97 o 
  -5  20   6        3.55      -18.31     34.09 o 
  -4  20   6        8.43       -5.89     18.18 o 
  -3  20   6        1.85        7.39     15.82 o 
  -2  20   6        0.16        8.67     14.22 o 
  -1  20   6       28.02       19.37     15.30 o 
   0  20   6        0.15      -16.90     16.90 o 
   1  20   6       12.96       32.98     14.18 o 
   2  20   6       10.17        4.72     16.60 o 
   3  20   6      159.90      109.74     71.93 o 
   4  20   6        8.17       -3.40     22.22 o 
   5  20   6       43.51       65.53     38.62 o 
  -5  21   6       85.81       75.51     34.09 o 
  -4  21   6       10.76        0.18     30.07 o 
  -3  21   6        0.74       13.66     19.56 o 
  -2  21   6        0.00       12.59     19.23 o 
  -1  21   6       40.08      101.97     21.91 o 
   0  21   6       84.84      148.49     24.53 o 
   1  21   6        1.51       17.04     31.93 o 
   2  21   6      238.71       30.01     70.80 o 
   3  21   6        1.72       22.35     20.82 o 
   4  21   6      325.92      401.70     67.80 o 
  -5  22   6        3.60      -23.41     40.01 o 
  -4  22   6       17.47       20.17     24.53 o 
  -3  22   6        1.23      -23.25     23.25 o 
  -2  22   6        0.09       -3.89     17.35 o 
  -1  22   6        4.43       -3.76     30.85 o 
   0  22   6       10.61       30.70     16.49 o 
   1  22   6        7.76      -10.48     21.51 o 
   2  22   6        8.66        5.90     20.79 o 
   3  22   6       53.68       45.41     25.20 o 
   4  22   6        4.75      -19.57     23.93 o 
  -4  23   6        9.55       46.56     45.30 o 
  -3  23   6        6.58       21.61     27.05 o 
  -2  23   6        0.07       -3.74     24.42 o 
  -1  23   6       53.29       42.03     26.92 o 
   0  23   6       23.72       60.92     51.09 o 
   1  23   6        3.86      -14.02     25.69 o 
   2  23   6       81.02      -23.32     31.56 o 
   3  23   6       19.07       61.00     38.39 o 
  -3  24   6        0.24      -27.48     27.48 o 
  -2  24   6        6.13       33.32     36.24 o 
  -1  24   6        0.01        6.19     28.80 o 
   0  24   6       18.68       56.34     30.40 o 
   1  24   6        8.46      -27.36     27.36 o 
   2  24   6       13.99      -30.50     32.18 o 
  -1  25   6       53.24       -2.58     31.53 o 
   0  25   6        0.48      -11.85     28.30 o 
  -9   1   7       12.97        6.78     59.43 o 
  -8   1   7        0.42        3.50     25.75 o 
  -7   1   7       91.97       69.31     25.49 o 
  -6   1   7        3.01       -5.92     12.64 o 
  -5   1   7      325.35      337.10     38.68 o 
  -4   1   7     1100.85     1211.99     47.90 o 
  -3   1   7      128.27      114.34     16.66 o 
  -2   1   7     2944.73     3158.85     49.49 o 
  -1   1   7      478.97      518.29     27.46 o 
   0   1   7     5003.58     5487.21    105.02 o 
   1   1   7     3102.55     3298.53     61.19 o 
   2   1   7      448.41      480.36     38.35 o 
   3   1   7      372.49      344.17     37.19 o 
   4   1   7      177.73      151.18     33.22 o 
   5   1   7      276.54      269.54     45.66 o 
   6   1   7       70.43       77.26     30.46 o 
   7   1   7        9.65       53.41     19.75 o 
   8   1   7       31.00       19.30     26.51 o 
  -9   2   7        5.18       -4.01     24.23 o 
  -8   2   7        0.05      -20.49     20.49 o 
  -7   2   7        0.76       55.87     23.28 o 
  -6   2   7       51.67       64.89     19.95 o 
  -5   2   7      330.62      335.33     30.05 o 
  -4   2   7      732.65      706.88     36.16 o 
  -3   2   7      355.13      371.74     24.12 o 
  -2   2   7      973.53      936.65     27.59 o 
  -1   2   7     1028.67     1088.80     32.55 o 
   0   2   7      311.57      236.40     26.60 o 
   1   2   7     2660.16     2858.82     56.62 o 
   2   2   7       22.58       13.30     11.83 o 
   3   2   7     1502.29     1611.09     87.74 o 
   4   2   7      498.27      458.18     45.65 o 
   5   2   7       67.30       38.24     23.86 o 
   6   2   7       87.36      115.30     26.53 o 
   7   2   7       33.69       22.23     19.30 o 
   8   2   7       13.96       35.06     23.06 o 
  -9   3   7       36.24       21.19     31.84 o 
  -8   3   7        6.39      -12.66     27.09 o 
  -7   3   7       71.69       61.73     25.67 o 
  -6   3   7       35.38       35.96     21.83 o 
  -5   3   7      200.64      207.68     26.51 o 
  -4   3   7      101.14       93.30     17.64 o 
  -3   3   7     1075.20     1113.21     28.42 o 
  -2   3   7     2742.87     2882.91     48.48 o 
  -1   3   7      813.26      831.57     27.97 o 
   0   3   7      613.29      516.83     27.32 o 
   1   3   7      262.20      322.01     21.27 o 
   2   3   7       36.83       59.61     17.95 o 
   3   3   7     1168.00     1219.20     54.88 o 
   4   3   7        3.52       -5.64     10.82 o 
   5   3   7      123.31      142.17     28.30 o 
   6   3   7       13.67       18.31     16.34 o 
   7   3   7      106.54      109.61     27.20 o 
   8   3   7        0.05       29.99     21.56 o 
  -9   4   7        4.73      -27.40     27.40 o 
  -8   4   7        1.37      -21.85     21.85 o 
  -7   4   7       44.14       53.30     23.63 o 
  -6   4   7       20.46       18.54     17.58 o 
  -5   4   7       52.56       82.21     18.40 o 
  -4   4   7       26.15       19.92      7.37 o 
  -3   4   7      445.18      421.39     17.13 o 
  -2   4   7      187.70      181.69     12.83 o 
  -1   4   7      693.43      611.02     21.57 o 
   0   4   7      278.34      233.30     20.62 o 
   1   4   7     2083.01     2255.26     53.12 o 
   2   4   7       28.85       28.64     11.49 o 
   3   4   7     1606.59     1746.54     65.13 o 
   4   4   7      486.71      477.70     38.68 o 
   5   4   7      386.50      418.84     50.88 o 
   6   4   7      394.71      475.94     61.35 o 
   7   4   7       35.83       61.03     28.43 o 
   8   4   7       20.22        1.58     33.76 o 
  -9   5   7        2.20       -5.67     31.53 o 
  -8   5   7       67.18       37.25     24.58 o 
  -7   5   7       11.16      -12.40     16.71 o 
  -6   5   7       24.16       13.27     17.51 o 
  -5   5   7       38.25       49.84     18.88 o 
  -4   5   7       71.03       71.87      8.52 o 
  -3   5   7      227.53      248.82     14.63 o 
  -2   5   7     4816.51     5014.72     58.71 o 
  -1   5   7       19.05       28.47      6.84 o 
   0   5   7      338.22      391.08     17.22 o 
   1   5   7     1476.80     1535.14     43.48 o 
   2   5   7     1490.90     1373.77     51.74 o 
   3   5   7      319.07      320.62     30.83 o 
   4   5   7      732.93      734.72     46.90 o 
   5   5   7       76.83       93.01     23.23 o 
   6   5   7       13.96       -0.55     14.06 o 
   7   5   7        0.77       23.53     18.00 o 
   8   5   7       11.05       26.02     20.57 o 
  -9   6   7        4.93       43.98     33.37 o 
  -8   6   7       11.37       10.05     22.62 o 
  -7   6   7      124.72      115.44     35.19 o 
  -6   6   7      225.32      216.61     35.12 o 
  -5   6   7      129.92      125.76     27.15 o 
  -4   6   7      227.57      202.56     14.82 o 
  -3   6   7      160.11      167.19     12.61 o 
  -2   6   7        0.95       -4.53      4.53 o 
  -1   6   7       25.43       12.47      4.87 o 
   0   6   7      817.42      800.76     22.81 o 
   1   6   7       60.76       43.10     10.06 o 
   2   6   7     1497.02     1519.23     55.92 o 
   3   6   7        0.29        1.62     11.37 o 
   4   6   7      241.95      270.39     33.30 o 
   5   6   7       21.52       31.83     16.08 o 
   6   6   7       31.89       55.13     19.43 o 
   7   6   7       31.23       34.95     19.40 o 
   8   6   7        5.53        5.85     40.71 o 
  -9   7   7        0.02       29.84     31.73 o 
  -8   7   7        9.88       22.49     21.90 o 
  -7   7   7        2.81        7.28     16.85 o 
  -6   7   7       57.41       61.16     22.13 o 
  -5   7   7      998.12     1074.78     66.59 o 
  -4   7   7      122.32      138.93     13.85 o 
  -3   7   7       32.16       41.19      8.84 o 
  -2   7   7      270.91      268.27     14.53 o 
  -1   7   7       62.54       68.69     12.06 o 
   0   7   7      263.71      260.07     12.11 o 
   1   7   7      178.02      165.30     14.76 o 
   2   7   7        1.32        2.04      7.63 o 
   3   7   7        0.09       -8.98      8.98 o 
   4   7   7       56.89       47.46     16.44 o 
   5   7   7        2.57       17.31     14.52 o 
   6   7   7        0.16       10.72     15.83 o 
   7   7   7       71.89       22.41     32.12 o 
   8   7   7       97.72      135.49     61.33 o 
  -9   8   7        1.75      -19.18     28.52 o 
  -8   8   7        6.06       -2.08     19.01 o 
  -7   8   7       10.83       -8.98     26.66 o 
  -6   8   7      302.25      368.66     47.04 o 
  -5   8   7      194.93      201.84     33.58 o 
  -4   8   7      537.98      522.24     26.00 o 
  -3   8   7       36.61       34.80     10.23 o 
  -2   8   7       38.86       33.16      8.80 o 
  -1   8   7      180.06      151.16     13.51 o 
   0   8   7        0.00      -13.12     14.08 o 
   1   8   7       16.09        2.99      5.95 o 
   2   8   7        0.11       -0.43      7.17 o 
   3   8   7       15.53       -0.48     10.66 o 
   4   8   7        9.01        4.41     13.54 o 
   5   8   7       52.66       67.44     20.44 o 
   6   8   7       57.42       59.32     21.41 o 
   7   8   7        0.15       42.50     53.02 o 
   8   8   7        1.97      -28.08     28.08 o 
  -9   9   7        8.22       27.88     26.58 o 
  -8   9   7       48.47       28.96     20.13 o 
  -7   9   7        1.70       -2.57     17.04 o 
  -6   9   7        2.12        2.98     21.89 o 
  -5   9   7      218.68      163.27     35.69 o 
  -4   9   7      251.31      245.64     20.11 o 
  -3   9   7        3.11        0.09      8.33 o 
  -2   9   7      182.92      196.85     16.09 o 
  -1   9   7      123.33      136.49     23.14 o 
   0   9   7        5.48       -8.12      8.12 o 
   1   9   7      143.74      114.00     19.96 o 
   2   9   7       16.12        1.80      7.11 o 
   3   9   7      135.43      129.68     29.80 o 
   4   9   7       53.99       71.35     19.28 o 
   5   9   7       52.04       74.97     22.02 o 
   6   9   7       27.48       40.84     27.76 o 
   7   9   7        1.54      -11.56     22.57 o 
   8   9   7        0.80       -9.42     26.35 o 
  -9  10   7        8.39       -9.44     25.51 o 
  -8  10   7       11.77       10.95     22.18 o 
  -7  10   7        5.22       15.41     18.50 o 
  -6  10   7        4.91       30.91     17.73 o 
  -5  10   7      420.41      390.27     31.26 o 
  -4  10   7       89.17      106.81     15.48 o 
  -3  10   7        0.63       17.91      8.90 o 
  -2  10   7      215.28      218.47     17.16 o 
  -1  10   7       18.84       28.84     13.37 o 
   0  10   7       61.61       71.16     17.91 o 
   1  10   7      291.26      276.58     26.01 o 
   2  10   7        0.01       -8.59      9.99 o 
   3  10   7      220.78      172.93     39.70 o 
   4  10   7       17.32       11.68     18.36 o 
   5  10   7        5.29      -12.51     18.93 o 
   6  10   7       23.05       42.16     54.27 o 
   7  10   7       12.27       37.63     30.32 o 
  -8  11   7       50.87       68.69     40.45 o 
  -7  11   7        2.34       -1.71     19.10 o 
  -6  11   7        7.96       -8.13     14.84 o 
  -5  11   7       31.70       22.04     17.62 o 
  -4  11   7      348.33      340.00     31.05 o 
  -3  11   7      180.46      185.39     19.12 o 
  -2  11   7      117.13      127.44     16.28 o 
  -1  11   7       30.88       26.34     14.03 o 
   0  11   7       22.88       34.72     14.54 o 
   1  11   7      216.25      169.20     24.30 o 
   2  11   7        1.31       10.21     11.92 o 
   3  11   7      239.80      301.77     53.83 o 
   4  11   7        1.65       -0.55     30.41 o 
   5  11   7       50.61       74.77     30.03 o 
   6  11   7       86.19      114.47     42.84 o 
   7  11   7       33.17       57.98     30.64 o 
  -8  12   7       24.10       -3.42     23.18 o 
  -7  12   7      317.51      459.78     57.50 o 
  -6  12   7      290.17      289.38     41.84 o 
  -5  12   7       80.68       87.36     18.50 o 
  -4  12   7       42.97       45.52     11.88 o 
  -3  12   7       36.92       23.99     13.37 o 
  -2  12   7      115.67       97.30     19.23 o 
  -1  12   7        5.42       -5.05     11.15 o 
   0  12   7       49.43       49.49     18.08 o 
   1  12   7       65.83       53.56     15.46 o 
   2  12   7      462.90      544.91     39.39 o 
   3  12   7       64.65       52.57     19.98 o 
   4  12   7       23.34       59.03     24.60 o 
   5  12   7      343.16      330.46     77.69 o 
   6  12   7       45.58       17.29     25.22 o 
   7  12   7        2.55        8.15     24.06 o 
  -8  13   7      122.57      189.55     72.26 o 
  -7  13   7       94.41      172.49     40.81 o 
  -6  13   7        0.11       16.20     20.43 o 
  -5  13   7       74.08       38.00     19.72 o 
  -4  13   7        9.11        1.65     13.12 o 
  -3  13   7      125.58      125.83     22.30 o 
  -2  13   7       93.56       53.87     15.90 o 
  -1  13   7      152.89      128.42     25.16 o 
   0  13   7      118.22      111.50     24.86 o 
   1  13   7      223.36      185.19     26.44 o 
   2  13   7       96.73       97.82     26.56 o 
   3  13   7        1.60        4.34     15.60 o 
   4  13   7        0.06       15.94     22.16 o 
   5  13   7      123.54      137.60     54.86 o 
   6  13   7        1.72       -0.70     23.39 o 
   7  13   7       55.22       56.91     32.16 o 
  -8  14   7        9.75       78.50     55.84 o 
  -7  14   7       42.70       80.04     28.73 o 
  -6  14   7       52.13       65.58     26.34 o 
  -5  14   7      122.54      195.50     31.32 o 
  -4  14   7      335.38      328.68     31.25 o 
  -3  14   7       95.27       98.83     20.81 o 
  -2  14   7      215.25      176.16     26.10 o 
  -1  14   7     1952.62     1967.91     70.35 o 
   0  14   7      304.85      247.31     36.58 o 
   1  14   7      595.30      590.21     40.34 o 
   2  14   7      151.66      103.17     25.62 o 
   3  14   7      426.09      556.90     49.21 o 
   4  14   7      147.59      168.39     42.99 o 
   5  14   7      147.02      148.38     41.04 o 
   6  14   7      101.68      156.04     68.40 o 
   7  14   7        0.05       59.64     71.27 o 
  -8  15   7        0.74        5.39     47.81 o 
  -7  15   7       11.09       22.90     41.76 o 
  -6  15   7       27.45       24.86     26.87 o 
  -5  15   7       93.38       70.90     21.43 o 
  -4  15   7        0.07       -6.54     18.65 o 
  -3  15   7      109.13      118.95     23.91 o 
  -2  15   7       18.84       17.72     13.10 o 
  -1  15   7      172.10      189.52     28.23 o 
   0  15   7       15.99       13.71     15.01 o 
   1  15   7      349.87      389.09     35.91 o 
   2  15   7      370.03      430.57     46.53 o 
   3  15   7        0.37       -0.84     16.59 o 
   4  15   7       23.63       31.63     47.64 o 
   5  15   7        0.07        4.29     23.23 o 
   6  15   7       12.59       75.80     33.25 o 
  -7  16   7       12.66       69.76     34.11 o 
  -6  16   7       92.74      117.93     34.17 o 
  -5  16   7       51.84       30.24     18.38 o 
  -4  16   7      477.12      518.75     38.78 o 
  -3  16   7      113.63      131.18     24.82 o 
  -2  16   7      504.13      487.02     37.35 o 
  -1  16   7      219.05      177.99     27.00 o 
   0  16   7        0.43        9.40     15.67 o 
   1  16   7      522.27      429.51     36.24 o 
   2  16   7      142.27      162.72     32.71 o 
   3  16   7       92.30       85.60     25.92 o 
   4  16   7       35.20       54.29     19.87 o 
   5  16   7        0.38       -6.23     23.43 o 
   6  16   7        1.16      -20.05     37.77 o 
  -7  17   7       15.15       27.24     28.95 o 
  -6  17   7       14.36      -10.94     61.72 o 
  -5  17   7      152.75      150.92     34.64 o 
  -4  17   7       11.79        0.76     14.44 o 
  -3  17   7      401.04      369.64     36.25 o 
  -2  17   7      154.06      136.73     24.45 o 
  -1  17   7      114.08       81.15     26.80 o 
   0  17   7      139.26      118.11     38.04 o 
   1  17   7      209.90      226.16     30.77 o 
   2  17   7       25.77       -8.10     16.81 o 
   3  17   7       10.15       18.84     18.16 o 
   4  17   7       21.33        1.89     25.06 o 
   5  17   7       13.97      -13.94     23.57 o 
   6  17   7       16.04       32.60     30.57 o 
  -6  18   7        1.17       59.55     26.20 o 
  -5  18   7        3.34       -3.20     26.78 o 
  -4  18   7       22.42       26.94     17.04 o 
  -3  18   7      186.35      157.87     26.00 o 
  -2  18   7      189.98      191.68     27.89 o 
  -1  18   7       80.89       78.27     18.89 o 
   0  18   7       12.67       48.09     16.66 o 
   1  18   7       29.53       18.76     12.96 o 
   2  18   7        3.85        8.71     17.69 o 
   3  18   7       18.34       35.45     18.38 o 
   4  18   7       10.19      -17.70     17.93 o 
   5  18   7        1.93       12.46     35.43 o 
  -6  19   7        0.08      -18.00     23.89 o 
  -5  19   7        0.13       -1.91     19.17 o 
  -4  19   7       18.79       43.59     17.34 o 
  -3  19   7        1.22        2.85     16.20 o 
  -2  19   7       26.23       21.53     16.03 o 
  -1  19   7       88.66       87.62     23.77 o 
   0  19   7       85.07      108.49     23.88 o 
   1  19   7        1.42       -3.33     15.39 o 
   2  19   7       61.50       54.58     34.77 o 
   3  19   7        5.40        4.43     18.24 o 
   4  19   7       12.45       20.75     21.72 o 
   5  19   7        2.38       27.50     25.87 o 
  -6  20   7        0.13       31.49     39.38 o 
  -5  20   7        1.28      -11.03     37.23 o 
  -4  20   7       42.28       89.63     22.85 o 
  -3  20   7       34.23       32.20     24.49 o 
  -2  20   7       20.98       52.69     28.58 o 
  -1  20   7      113.76      119.54     22.68 o 
   0  20   7       51.84       52.70     14.68 o 
   1  20   7       11.59       -4.65     14.63 o 
   2  20   7        5.81      -15.12     15.39 o 
   3  20   7        6.75      -10.83     20.13 o 
   4  20   7       24.13       17.16     25.43 o 
  -5  21   7        4.84       98.14     40.37 o 
  -4  21   7        0.20      -22.10     22.10 o 
  -3  21   7        1.51      -18.47     18.47 o 
  -2  21   7       51.60       61.82     20.16 o 
  -1  21   7       11.10        3.55     15.66 o 
   0  21   7        2.07       -2.90     12.37 o 
   1  21   7        8.76        5.71     15.06 o 
   2  21   7       25.18       10.88     21.22 o 
   3  21   7       20.09        8.17     37.05 o 
   4  21   7        2.75      -22.28     24.90 o 
  -4  22   7        7.03       13.04     26.46 o 
  -3  22   7        0.36        9.31     27.69 o 
  -2  22   7       11.18       27.04     19.82 o 
  -1  22   7        0.34       -2.07     14.62 o 
   0  22   7       13.78       12.62     14.38 o 
   1  22   7       23.81       -0.37     19.03 o 
   2  22   7        0.02       28.54     22.94 o 
   3  22   7       34.28       47.71     41.81 o 
  -4  23   7       40.98      -22.34     37.50 o 
  -3  23   7       13.29      -42.70     42.70 o 
  -2  23   7       31.31       60.55     30.07 o 
  -1  23   7       15.31        9.73     23.38 o 
   0  23   7       60.98       16.62     60.37 o 
   1  23   7        0.66      -25.19     25.19 o 
   2  23   7       21.68       36.16     40.34 o 
  -2  24   7       24.04        6.82     29.83 o 
  -1  24   7        3.01       17.19     26.30 o 
   0  24   7       18.70       20.86     30.25 o 
   1  24   7       30.23       21.30     29.90 o 
  -9   0   8        0.98       -9.42     34.72 o 
  -8   0   8       20.70      -23.50     35.08 o 
  -7   0   8      112.31      107.45     35.48 o 
  -6   0   8       57.90       26.16     22.43 o 
  -5   0   8       92.36       56.84     21.91 o 
  -4   0   8     3600.40     3897.53    119.99 o 
  -3   0   8       38.48       38.88      8.40 o 
  -2   0   8     2137.99     2311.05    119.72 o 
  -1   0   8     4395.18     4979.19    155.91 o 
   0   0   8      110.98       89.98     28.17 o 
   1   0   8     5233.26     5849.35    134.61 o 
   2   0   8     1669.23     1758.11    104.33 o 
   3   0   8        8.68       14.44     20.99 o 
   4   0   8       24.60       39.20     26.64 o 
   5   0   8      118.32      127.21     46.83 o 
   6   0   8      458.68      508.29     79.12 o 
   7   0   8      168.68      218.17     66.47 o 
   8   0   8      134.09      148.83     57.95 o 
  -9   1   8        0.29       17.14     27.83 o 
  -8   1   8       16.09       -0.95     20.95 o 
  -7   1   8        0.10        3.49     16.53 o 
  -6   1   8       28.70       15.60     15.84 o 
  -5   1   8        9.46       21.89     12.71 o 
  -4   1   8      105.24      102.33     18.78 o 
  -3   1   8     1829.23     1927.29     54.25 o 
  -2   1   8      219.23      268.49     22.59 o 
  -1   1   8      976.65     1066.72     41.07 o 
   0   1   8     2793.88     3064.15     84.48 o 
   1   1   8     1563.63     1674.71     46.56 o 
   2   1   8       50.03       58.07     18.91 o 
   3   1   8       25.08        9.39     14.33 o 
   4   1   8       21.29       17.25     17.14 o 
   5   1   8        0.96      -12.25     16.91 o 
   6   1   8        5.15      -14.71     50.28 o 
   7   1   8      108.84       77.68     38.70 o 
   8   1   8       21.18       55.42     20.99 o 
  -9   2   8        6.12       55.30     54.68 o 
  -8   2   8       33.64       69.63     26.32 o 
  -7   2   8       62.80      114.44     30.51 o 
  -6   2   8       43.66       40.33     18.17 o 
  -5   2   8        4.33        3.61     11.02 o 
  -4   2   8      148.43       75.80     21.02 o 
  -3   2   8      192.35      195.49     13.70 o 
  -2   2   8      103.58       94.53     12.04 o 
  -1   2   8        0.08       14.08      7.65 o 
   0   2   8       13.77        5.70      9.03 o 
   1   2   8      159.75      151.82     15.94 o 
   2   2   8     1032.75      981.99     55.75 o 
   3   2   8       40.29       20.88     16.86 o 
   4   2   8      162.29      144.14     33.00 o 
   5   2   8        5.03        8.92     17.27 o 
   6   2   8        8.36       45.09     21.41 o 
   7   2   8       57.60       72.57     22.96 o 
   8   2   8       18.29      -21.80     21.80 o 
  -9   3   8        6.41      -14.43     26.94 o 
  -8   3   8       53.37       87.02     34.78 o 
  -7   3   8       21.42       40.98     21.94 o 
  -6   3   8        5.83       15.60     14.48 o 
  -5   3   8       26.71        9.95     11.77 o 
  -4   3   8      165.32      146.58     21.27 o 
  -3   3   8      198.46      193.67     14.36 o 
  -2   3   8        9.40       22.90      7.07 o 
  -1   3   8     1137.53     1219.22     36.33 o 
   0   3   8       21.66       33.88     11.71 o 
   1   3   8     1450.14     1327.12     43.78 o 
   2   3   8       62.04       42.19     22.97 o 
   3   3   8        6.59       15.01     14.52 o 
   4   3   8       49.02       42.99     20.99 o 
   5   3   8        1.06       21.70     17.09 o 
   6   3   8      175.72      195.67     35.33 o 
   7   3   8       43.77       -4.57     21.97 o 
   8   3   8       30.25       47.51     25.49 o 
  -9   4   8       52.27       34.42     32.24 o 
  -8   4   8       23.86       38.34     24.03 o 
  -7   4   8      153.55      144.95     33.04 o 
  -6   4   8      392.07      417.96     43.05 o 
  -5   4   8       20.99       14.34     12.78 o 
  -4   4   8       26.04       19.47     10.16 o 
  -3   4   8      146.45      137.52     11.12 o 
  -2   4   8      187.37      205.98     15.31 o 
  -1   4   8       16.29       16.37      6.48 o 
   0   4   8     2374.86     2623.43     63.38 o 
   1   4   8      381.02      384.71     29.47 o 
   2   4   8      350.91      341.36     28.24 o 
   3   4   8       26.11       29.91     13.94 o 
   4   4   8        0.04       -1.77     12.31 o 
   5   4   8       19.63       26.55     16.09 o 
   6   4   8      110.54      103.70     25.74 o 
   7   4   8      106.44       33.51     54.54 o 
   8   4   8        0.11       -8.37     22.42 o 
  -9   5   8       13.05      -36.33     36.33 o 
  -8   5   8        3.91        7.37     21.41 o 
  -7   5   8       68.23       87.29     27.57 o 
  -6   5   8       82.55       61.97     22.87 o 
  -5   5   8      174.15      151.43     24.94 o 
  -4   5   8       84.22       92.65     12.70 o 
  -3   5   8      389.10      371.35     17.39 o 
  -2   5   8      165.96      139.18     12.23 o 
  -1   5   8       94.71      102.04     11.71 o 
   0   5   8     1019.76     1051.15     32.26 o 
   1   5   8       55.42       38.68     10.70 o 
   2   5   8      283.00      283.83     25.94 o 
   3   5   8      247.12      228.32     28.05 o 
   4   5   8      166.21      169.99     28.25 o 
   5   5   8       32.90       38.52     22.19 o 
   6   5   8       16.35        0.82     15.39 o 
   7   5   8        6.58       23.14     18.08 o 
   8   5   8        7.18       57.04     31.51 o 
  -9   6   8       26.93       23.84     32.52 o 
  -8   6   8       16.64       18.84     25.46 o 
  -7   6   8       58.02       63.70     29.25 o 
  -6   6   8        3.75       11.53     15.39 o 
  -5   6   8      800.05      832.98     92.16 o 
  -4   6   8       86.23       77.52     13.08 o 
  -3   6   8        3.62        9.38      6.07 o 
  -2   6   8       74.98       90.61     13.09 o 
  -1   6   8      134.10      137.47     12.07 o 
   0   6   8      146.38      146.48     16.62 o 
   1   6   8        0.14       17.73     10.13 o 
   2   6   8       55.28       50.90     12.35 o 
   3   6   8       28.01       41.18     15.34 o 
   4   6   8      267.08      254.51     34.88 o 
   5   6   8       21.15       60.19     19.92 o 
   6   6   8       74.36       60.26     20.84 o 
   7   6   8        7.03       -6.96     18.25 o 
   8   6   8       17.23       19.21     38.85 o 
  -9   7   8       25.68       38.13     31.71 o 
  -8   7   8        0.02      -18.82     18.82 o 
  -7   7   8       39.12       66.85     24.68 o 
  -6   7   8      189.54      243.52     38.82 o 
  -5   7   8       29.57       27.71     16.26 o 
  -4   7   8      162.62      154.89     18.91 o 
  -3   7   8      163.09      176.59     14.56 o 
  -2   7   8        6.79        7.05      5.20 o 
  -1   7   8      707.73      752.46     22.73 o 
   0   7   8      819.32      821.77     30.33 o 
   1   7   8        6.38        3.56      6.89 o 
   2   7   8      473.86      443.85     27.97 o 
   3   7   8      140.42      163.81     26.59 o 
   4   7   8        0.00       11.74     14.27 o 
   5   7   8       55.50       54.87     18.25 o 
   6   7   8       12.25       14.07     17.76 o 
   7   7   8       95.49       81.90     41.68 o 
   8   7   8       25.09      -33.04     43.46 o 
  -9   8   8       26.96       58.97     28.68 o 
  -8   8   8        7.31        4.27     18.97 o 
  -7   8   8       27.52        1.78     16.96 o 
  -6   8   8       78.71       74.83     23.04 o 
  -5   8   8       75.48       69.75     21.19 o 
  -4   8   8      104.34      133.24     20.14 o 
  -3   8   8      280.43      317.75     21.00 o 
  -2   8   8      305.47      288.31     18.70 o 
  -1   8   8      165.15      150.52     14.83 o 
   0   8   8      297.77      293.75     16.99 o 
   1   8   8      365.95      405.89     29.85 o 
   2   8   8      558.32      569.04     30.93 o 
   3   8   8       42.65       36.49     16.15 o 
   4   8   8       19.78       20.73     20.45 o 
   5   8   8       32.01       61.83     22.75 o 
   6   8   8       18.93       57.24     23.12 o 
   7   8   8       23.36        7.08     24.15 o 
   8   8   8        0.69       36.50     85.18 o 
  -9   9   8        0.00      -22.81     22.81 o 
  -8   9   8       29.87       18.52     20.54 o 
  -7   9   8       37.00       94.46     25.45 o 
  -6   9   8        3.28       -4.51     14.79 o 
  -5   9   8      838.80      866.92     60.61 o 
  -4   9   8      416.99      367.49     28.69 o 
  -3   9   8     1024.96     1030.66     49.36 o 
  -2   9   8      890.36      845.58     31.03 o 
  -1   9   8        4.82       20.92      6.26 o 
   0   9   8       53.44       45.44     15.47 o 
   1   9   8       53.54       56.32     15.08 o 
   2   9   8        5.42        7.95     12.59 o 
   3   9   8       53.82       35.60     23.01 o 
   4   9   8        0.52       -1.65     16.14 o 
   5   9   8       25.20       16.48     20.88 o 
   6   9   8      122.52      117.32    114.87 o 
   7   9   8        0.34      -26.69     26.69 o 
  -9  10   8       12.32      -10.75     31.64 o 
  -8  10   8       25.91        6.12     21.50 o 
  -7  10   8      126.92      166.38     33.57 o 
  -6  10   8       33.22       12.86     21.07 o 
  -5  10   8        0.02        4.00     15.86 o 
  -4  10   8     1525.94     1624.62     56.97 o 
  -3  10   8      274.73      302.78     22.10 o 
  -2  10   8       56.67       78.00     12.14 o 
  -1  10   8      409.56      421.54     34.79 o 
   0  10   8        0.00        6.12     12.77 o 
   1  10   8       96.43      116.32     20.66 o 
   2  10   8       13.96       22.88     13.31 o 
   3  10   8       40.61       48.29     24.66 o 
   4  10   8       65.84       90.22     28.96 o 
   5  10   8       25.59       34.31     22.66 o 
   6  10   8        4.46       40.30     26.46 o 
   7  10   8        0.03      -17.76     34.99 o 
  -8  11   8        1.98       28.62     22.93 o 
  -7  11   8        0.81      -11.07     17.20 o 
  -6  11   8       24.07       18.51     16.55 o 
  -5  11   8      138.50      134.67     30.96 o 
  -4  11   8       73.87       88.90     17.72 o 
  -3  11   8      187.10      211.82     19.61 o 
  -2  11   8        2.40        6.48      9.80 o 
  -1  11   8       68.09       53.21     16.82 o 
   0  11   8      416.34      359.33     34.63 o 
   1  11   8     1054.14     1036.82     50.47 o 
   2  11   8       15.14        7.51     10.80 o 
   3  11   8      183.92      219.08     45.54 o 
   4  11   8       57.70       84.28     36.06 o 
   5  11   8      116.04      111.14     34.76 o 
   6  11   8       11.47        5.39     25.66 o 
   7  11   8        7.24       25.90     29.58 o 
  -8  12   8       43.63       67.95     30.31 o 
  -7  12   8        8.62       -7.65     16.53 o 
  -6  12   8        1.01       17.70     16.98 o 
  -5  12   8       15.80       23.49     23.75 o 
  -4  12   8       86.28      114.95     25.12 o 
  -3  12   8      104.63       87.10     19.18 o 
  -2  12   8      537.91      491.89     34.03 o 
  -1  12   8      707.72      741.61     47.54 o 
   0  12   8        2.84       24.16     13.47 o 
   1  12   8       58.72       59.83     16.48 o 
   2  12   8       19.73       19.51     13.46 o 
   3  12   8      539.21      492.50     68.09 o 
   4  12   8      334.84      356.59     60.97 o 
   5  12   8      297.33      330.72     59.53 o 
   6  12   8      279.72      345.94     78.94 o 
   7  12   8        5.91       50.53     54.45 o 
  -8  13   8        5.75        8.83     35.61 o 
  -7  13   8        3.33       18.64     21.81 o 
  -6  13   8       12.86       -3.83     22.35 o 
  -5  13   8       19.86       -9.73     21.06 o 
  -4  13   8        2.99       -4.32     12.86 o 
  -3  13   8       79.33       99.90     20.26 o 
  -2  13   8      201.05      189.58     26.39 o 
  -1  13   8      288.79      239.26     33.93 o 
   0  13   8      128.88      148.64     27.53 o 
   1  13   8      116.92       86.53     20.19 o 
   2  13   8     1313.33     1531.82     66.60 o 
   3  13   8       82.31       74.85     23.84 o 
   4  13   8      189.35      160.62     40.17 o 
   5  13   8      363.92      415.53     68.60 o 
   6  13   8       68.23      176.42     45.11 o 
   7  13   8       23.49       71.12     59.30 o 
  -8  14   8        0.74       20.83     32.09 o 
  -7  14   8       14.36       -8.58     24.92 o 
  -6  14   8       24.90       -5.79     22.75 o 
  -5  14   8       48.65       22.59     21.74 o 
  -4  14   8       21.38       20.67     15.28 o 
  -3  14   8       15.24       29.72     15.24 o 
  -2  14   8       18.87       23.04     12.91 o 
  -1  14   8       21.45       17.92     13.93 o 
   0  14   8       23.32       -8.39     15.00 o 
   1  14   8      253.61      298.53     33.59 o 
   2  14   8       41.76       50.96     23.25 o 
   3  14   8       14.17       -6.75     20.08 o 
   4  14   8        0.13       26.38     22.42 o 
   5  14   8        0.53       19.07     23.51 o 
   6  14   8        0.84       15.77     30.64 o 
  -7  15   8        9.71       -6.62     25.49 o 
  -6  15   8       24.41      -21.49     21.49 o 
  -5  15   8       77.43       69.54     30.41 o 
  -4  15   8      155.36      128.68     26.08 o 
  -3  15   8        2.29       10.96     12.94 o 
  -2  15   8      191.39      140.18     24.58 o 
  -1  15   8      371.41      372.11     34.31 o 
   0  15   8        0.15       -2.81     14.26 o 
   1  15   8      150.76      131.15     26.54 o 
   2  15   8       32.85       34.89     18.59 o 
   3  15   8        3.57        8.16     15.84 o 
   4  15   8      208.97      187.69     44.71 o 
   5  15   8        0.98      -11.39     23.95 o 
   6  15   8       61.51       10.85     27.96 o 
  -7  16   8       26.78       20.39     33.33 o 
  -6  16   8        6.62       31.33     23.54 o 
  -5  16   8       12.13        6.16     23.58 o 
  -4  16   8        4.34      -14.55     14.55 o 
  -3  16   8      525.52      563.59     39.93 o 
  -2  16   8      214.40      209.62     28.65 o 
  -1  16   8       63.11       92.11     21.51 o 
   0  16   8      122.11       89.98     25.47 o 
   1  16   8      127.57      176.92     27.46 o 
   2  16   8       35.90       47.17     25.84 o 
   3  16   8        2.03      -12.78     16.42 o 
   4  16   8        0.51      -13.41     32.38 o 
   5  16   8      117.52       91.79     36.39 o 
   6  16   8        2.56       35.70     28.74 o 
  -7  17   8        1.05       55.19     31.99 o 
  -6  17   8        5.49       33.89     23.13 o 
  -5  17   8       20.23        9.89     22.75 o 
  -4  17   8       33.62       15.91     17.51 o 
  -3  17   8       88.82       80.82     29.81 o 
  -2  17   8        2.22       -6.72     15.63 o 
  -1  17   8       52.67       53.74     17.50 o 
   0  17   8      358.58      396.93     55.47 o 
   1  17   8        3.36        6.37     12.25 o 
   2  17   8       10.39       45.25     19.83 o 
   3  17   8        0.27        4.12     16.97 o 
   4  17   8        0.14      -12.88     36.51 o 
   5  17   8       44.08       60.60     28.54 o 
  -6  18   8      168.70      228.26     45.95 o 
  -5  18   8       65.44       15.39     24.54 o 
  -4  18   8        1.38       18.21     17.33 o 
  -3  18   8       34.17       59.56     17.40 o 
  -2  18   8      114.08      139.83     24.48 o 
  -1  18   8      261.00      261.35     34.08 o 
   0  18   8      185.51      174.04     26.57 o 
   1  18   8        1.12        5.90     20.72 o 
   2  18   8        0.21       10.35     15.98 o 
   3  18   8       51.88       13.00     42.86 o 
   4  18   8       13.17      -23.14     23.14 o 
   5  18   8       15.69       -9.95     52.66 o 
  -6  19   8        0.67       -1.28     47.86 o 
  -5  19   8        1.40      -22.96     22.96 o 
  -4  19   8       42.75       50.15     23.01 o 
  -3  19   8       67.49      100.54     23.15 o 
  -2  19   8        4.69       18.16     16.28 o 
  -1  19   8      252.00      308.79     40.85 o 
   0  19   8        4.56       17.15     13.94 o 
   1  19   8       29.89       22.62     15.20 o 
   2  19   8       30.52      -16.28     16.28 o 
   3  19   8        0.67       -3.03     20.85 o 
   4  19   8        0.00      -20.40     20.40 o 
   5  19   8        0.74       -8.09     25.11 o 
  -5  20   8       85.44       72.31     25.84 o 
  -4  20   8       33.00       15.80     19.73 o 
  -3  20   8        0.22      -15.20     15.20 o 
  -2  20   8        4.99        9.40     14.67 o 
  -1  20   8       99.11      140.16     24.45 o 
   0  20   8        8.43        1.90     19.09 o 
   1  20   8        0.59        6.42     14.31 o 
   2  20   8        0.04      -16.82     16.82 o 
   3  20   8       17.85        4.14     23.30 o 
   4  20   8       24.61        3.84     24.86 o 
  -5  21   8       38.04       59.03     48.08 o 
  -4  21   8       30.82       22.05     20.76 o 
  -3  21   8      120.79      183.13     28.31 o 
  -2  21   8        4.09       17.83     16.02 o 
  -1  21   8        0.42       21.10     14.40 o 
   0  21   8       22.08        5.31     13.52 o 
   1  21   8        4.55        9.44     15.40 o 
   2  21   8       36.99       22.34     22.30 o 
   3  21   8       10.60       18.34     23.77 o 
   4  21   8       72.40       96.48     39.65 o 
  -4  22   8        6.97      -20.01     26.17 o 
  -3  22   8        7.47       53.12     19.14 o 
  -2  22   8       27.59       20.77     20.52 o 
  -1  22   8       13.54       16.83     16.31 o 
   0  22   8        6.21        8.95     23.13 o 
   1  22   8       22.00       13.94     24.98 o 
   2  22   8        8.47        9.39     23.60 o 
   3  22   8       27.80        8.06     26.81 o 
  -3  23   8       18.73       -2.62     23.61 o 
  -2  23   8        6.39       33.93     33.16 o 
  -1  23   8        5.95       -0.43     23.66 o 
   0  23   8       58.38       59.31     35.80 o 
   1  23   8       12.83        4.72     25.27 o 
   2  23   8        0.56       -2.71     23.18 o 
  -2  24   8        9.75       48.05     31.75 o 
  -1  24   8       16.47       11.20     29.95 o 
   0  24   8        1.31        2.79     27.41 o 
  -9   1   9        0.12      -19.95     22.64 o 
  -8   1   9        0.00       -0.70     18.84 o 
  -7   1   9       34.97       14.17     17.61 o 
  -6   1   9      267.13      308.95     37.92 o 
  -5   1   9      529.89      615.19     39.44 o 
  -4   1   9        6.24       28.43     11.68 o 
  -3   1   9      622.46      650.00     24.68 o 
  -2   1   9     1698.73     1876.54     43.86 o 
  -1   1   9      877.52      841.73     57.02 o 
   0   1   9       65.18      105.55     22.01 o 
   1   1   9       92.34       87.42     14.15 o 
   2   1   9      246.65      216.46     31.46 o 
   3   1   9        0.12        6.42     15.09 o 
   4   1   9       20.69       25.91     18.64 o 
   5   1   9      203.75      261.36     46.30 o 
   6   1   9      161.58      180.78     47.95 o 
   7   1   9      117.15      174.10     32.45 o 
   8   1   9        3.56       -1.35     18.28 o 
  -9   2   9       18.14       35.11     27.33 o 
  -8   2   9       10.95       41.91     22.39 o 
  -7   2   9      103.00      153.28     28.83 o 
  -6   2   9      218.59      259.57     60.95 o 
  -5   2   9       16.86       20.86     11.90 o 
  -4   2   9        8.28       14.48     10.62 o 
  -3   2   9       95.66      104.92     12.16 o 
  -2   2   9       57.57       51.56     10.00 o 
  -1   2   9      609.69      626.56     28.33 o 
   0   2   9     1855.77     1844.32     69.60 o 
   1   2   9      823.09      795.01     33.97 o 
   2   2   9        7.53       -5.66     11.51 o 
   3   2   9       49.27       27.13     18.35 o 
   4   2   9      127.10      202.76     41.13 o 
   5   2   9       31.36       55.40     25.41 o 
   6   2   9        2.20        3.69     15.64 o 
   7   2   9       18.61       24.02     18.48 o 
   8   2   9       43.29        6.38     22.58 o 
  -9   3   9        0.71      -11.71     25.97 o 
  -8   3   9       16.70       21.79     22.13 o 
  -7   3   9        1.17       -8.51     16.28 o 
  -6   3   9        7.30       12.55     14.67 o 
  -5   3   9      105.58      102.44     20.82 o 
  -4   3   9       70.84       71.26     15.63 o 
  -3   3   9       24.61       26.38      7.15 o 
  -2   3   9       14.18       35.02      7.99 o 
  -1   3   9        2.89        3.24      6.31 o 
   0   3   9     2428.51     2569.62     68.19 o 
   1   3   9      307.16      327.07     23.00 o 
   2   3   9      442.56      419.75     39.08 o 
   3   3   9      209.09      214.66     31.49 o 
   4   3   9      363.28      356.53     36.09 o 
   5   3   9      143.88      143.23     29.86 o 
   6   3   9       67.00       79.80     23.40 o 
   7   3   9       30.51       36.09     46.85 o 
   8   3   9       53.85       51.62     26.11 o 
  -9   4   9       13.08      -20.81     25.22 o 
  -8   4   9        2.40       23.80     22.64 o 
  -7   4   9      119.18      104.59     29.56 o 
  -6   4   9       15.53       20.26     15.11 o 
  -5   4   9        3.44        0.87     11.57 o 
  -4   4   9       27.89       36.34     11.93 o 
  -3   4   9        8.26       -0.94      6.49 o 
  -2   4   9       42.98       29.27      7.75 o 
  -1   4   9      129.33      127.31     14.48 o 
   0   4   9     1841.50     1920.42     58.27 o 
   1   4   9     1259.10     1197.07     44.28 o 
   2   4   9      606.22      520.04     38.42 o 
   3   4   9      731.12      754.75     49.34 o 
   4   4   9      246.35      229.02     36.08 o 
   5   4   9       42.97       38.32     19.91 o 
   6   4   9      166.33      184.53     32.41 o 
   7   4   9        3.40        9.26     18.02 o 
   8   4   9        0.17       13.77     26.23 o 
  -9   5   9       33.28        5.81     28.86 o 
  -8   5   9       10.99        3.84     18.28 o 
  -7   5   9       88.81       76.33     26.34 o 
  -6   5   9        5.17       33.06     17.94 o 
  -5   5   9      132.34      157.71     25.00 o 
  -4   5   9       33.23       29.33      9.79 o 
  -3   5   9       96.11      101.49     11.67 o 
  -2   5   9        4.13       -3.77      6.11 o 
  -1   5   9        2.47        1.91      6.31 o 
   0   5   9       15.44       -1.23      6.56 o 
   1   5   9      209.20      240.09     22.40 o 
   2   5   9       42.33       34.34     11.95 o 
   3   5   9      181.77      173.07     28.34 o 
   4   5   9        0.18       23.66     23.92 o 
   5   5   9      294.81      234.62     37.19 o 
   6   5   9       23.17       15.90     17.38 o 
   7   5   9       23.20       18.63     34.28 o 
   8   5   9       30.67       34.44     31.89 o 
  -9   6   9        2.14       -1.08     28.56 o 
  -8   6   9        0.05      -16.13     16.13 o 
  -7   6   9       10.27      -15.91     15.91 o 
  -6   6   9      312.65      353.98     43.72 o 
  -5   6   9        0.11       15.65     13.71 o 
  -4   6   9      137.40      138.71     16.29 o 
  -3   6   9       16.04        7.41      6.67 o 
  -2   6   9      155.77      164.87     13.28 o 
  -1   6   9      548.07      584.38     24.58 o 
   0   6   9     1179.83     1074.81     43.36 o 
   1   6   9        8.79       13.57      8.15 o 
   2   6   9      158.27      145.38     19.13 o 
   3   6   9        0.87        1.50     11.48 o 
   4   6   9       47.40       66.48     19.75 o 
   5   6   9      111.57      114.84     26.00 o 
   6   6   9        6.57       15.37     18.07 o 
   7   6   9       22.38       34.96     22.45 o 
  -9   7   9        1.15      -10.63     28.16 o 
  -8   7   9        9.57       -2.81     19.64 o 
  -7   7   9       42.74       57.67     22.89 o 
  -6   7   9       15.18       15.15     15.56 o 
  -5   7   9       45.47       26.76     17.07 o 
  -4   7   9       93.93       75.88     13.37 o 
  -3   7   9      217.11      205.07     15.12 o 
  -2   7   9     1287.86     1251.87     33.41 o 
  -1   7   9       30.35       37.76      7.52 o 
   0   7   9      464.42      472.10     28.05 o 
   1   7   9        5.70       -2.72      7.30 o 
   2   7   9        3.73        6.13      9.50 o 
   3   7   9      156.57      150.53     25.78 o 
   4   7   9       44.84       36.06     16.69 o 
   5   7   9        8.63        7.27     14.28 o 
   6   7   9        0.29       25.44     24.40 o 
   7   7   9        5.82       51.59     29.56 o 
  -9   8   9       41.41       27.51     32.56 o 
  -8   8   9        2.26       -6.15     20.32 o 
  -7   8   9       52.14       70.59     23.69 o 
  -6   8   9      153.35      162.11     32.69 o 
  -5   8   9      549.53      510.30     43.58 o 
  -4   8   9      176.25      173.33     22.67 o 
  -3   8   9       25.68       24.94      8.01 o 
  -2   8   9        5.33       13.78      5.99 o 
  -1   8   9      340.41      331.66     20.52 o 
   0   8   9       14.34       11.34      7.94 o 
   1   8   9      108.58       86.53     21.57 o 
   2   8   9      156.00      172.69     30.28 o 
   3   8   9        0.59       -6.58     15.02 o 
   4   8   9       18.32       19.07     22.30 o 
   5   8   9        6.67       65.85     27.52 o 
   6   8   9        1.90      -13.54     23.20 o 
   7   8   9        0.07      -20.53     24.49 o 
  -9   9   9        2.89       71.98     28.68 o 
  -8   9   9       40.98       -6.44     21.76 o 
  -7   9   9       77.49       62.85     24.71 o 
  -6   9   9      128.51      156.50     32.83 o 
  -5   9   9        0.15       12.39     15.66 o 
  -4   9   9       48.96       30.92     12.44 o 
  -3   9   9       17.60       20.29      9.44 o 
  -2   9   9       20.10       13.12      7.83 o 
  -1   9   9      284.63      275.72     30.45 o 
   0   9   9       42.85        4.67     12.23 o 
   1   9   9       71.63       92.14     19.01 o 
   2   9   9        5.92       -5.50     10.84 o 
   3   9   9      410.50      501.75     54.89 o 
   4   9   9        5.10       28.38     22.02 o 
   5   9   9       26.03       27.19     22.80 o 
   6   9   9        2.66        9.94     25.79 o 
   7   9   9        7.21        9.28     30.10 o 
  -8  10   9        0.55      -20.10     20.10 o 
  -7  10   9      114.09      124.47     51.98 o 
  -6  10   9       14.62       37.91     24.35 o 
  -5  10   9      227.00      201.26     33.08 o 
  -4  10   9      371.03      392.46     30.29 o 
  -3  10   9       22.37       19.82      9.76 o 
  -2  10   9      135.83      104.94     18.62 o 
  -1  10   9       35.36       46.86     16.42 o 
   0  10   9      236.80      230.33     33.40 o 
   1  10   9       42.21       36.76     14.61 o 
   2  10   9       51.16       45.66     18.97 o 
   3  10   9      264.78      323.93     53.27 o 
   4  10   9      112.61      137.84     37.08 o 
   5  10   9        0.19       20.02     22.86 o 
   6  10   9        0.00      -15.05     33.06 o 
   7  10   9        5.98       35.47     33.54 o 
  -8  11   9       56.09       66.34     35.74 o 
  -7  11   9       13.37      -18.96     31.09 o 
  -6  11   9      139.92      103.39     38.37 o 
  -5  11   9      630.88      679.46     49.15 o 
  -4  11   9       13.75       28.76     15.39 o 
  -3  11   9       23.03       31.81     12.64 o 
  -2  11   9       10.92       -4.67     10.22 o 
  -1  11   9      217.72      229.38     43.41 o 
   0  11   9      389.28      314.10     33.56 o 
   1  11   9      355.22      339.82     33.52 o 
   2  11   9      131.53      106.57     26.20 o 
   3  11   9        0.68       10.10     19.34 o 
   4  11   9      392.15      510.09    156.09 o 
   5  11   9        0.88      -33.15     33.15 o 
   6  11   9       22.26       30.32     25.36 o 
   7  11   9       26.86       44.15     59.43 o 
  -8  12   9        0.01       -8.63     31.13 o 
  -7  12   9        2.50      -19.65     19.65 o 
  -6  12   9      160.30      170.01     47.09 o 
  -5  12   9       73.68       95.24     31.14 o 
  -4  12   9       55.37       56.77     20.53 o 
  -3  12   9      175.68      177.21     26.16 o 
  -2  12   9      183.64      207.57     25.84 o 
  -1  12   9      228.39      206.44     36.41 o 
   0  12   9      214.94      261.94     34.58 o 
   1  12   9      227.43      224.91     30.05 o 
   2  12   9      309.07      376.62     37.07 o 
   3  12   9       48.38       93.47     31.82 o 
   4  12   9      100.84      101.50     34.30 o 
   5  12   9       17.81        2.76     30.10 o 
   6  12   9       57.63      101.12     35.68 o 
   7  12   9       14.28       21.62     31.02 o 
  -8  13   9        0.91        8.22     32.07 o 
  -7  13   9        4.23       -2.58     40.82 o 
  -6  13   9        1.49       -6.07     41.71 o 
  -5  13   9        3.09       23.84     20.53 o 
  -4  13   9       15.57       28.12     17.83 o 
  -3  13   9       21.09        5.33     17.03 o 
  -2  13   9       25.73        0.26     11.05 o 
  -1  13   9      487.86      498.28     42.10 o 
   0  13   9      270.62      313.04     39.32 o 
   1  13   9      711.58      710.30     45.63 o 
   2  13   9     1253.37     1242.94     61.45 o 
   3  13   9       65.69       22.72     21.83 o 
   4  13   9      289.33      290.33     54.46 o 
   5  13   9      209.37      250.62     54.75 o 
   6  13   9       46.54       50.12     34.61 o 
  -7  14   9        9.32       26.07     27.39 o 
  -6  14   9        5.66      -19.62     23.31 o 
  -5  14   9        0.85       -3.49     19.24 o 
  -4  14   9       74.82       40.21     17.33 o 
  -3  14   9      402.50      458.83     35.01 o 
  -2  14   9       52.98       40.32     14.30 o 
  -1  14   9      169.55      212.92     28.58 o 
   0  14   9      294.95      268.06     39.39 o 
   1  14   9       88.05       67.26     18.17 o 
   2  14   9      254.22      221.79     32.71 o 
   3  14   9      191.05      179.43     62.26 o 
   4  14   9       11.52       11.32     39.83 o 
   5  14   9        4.17       -4.30     26.15 o 
   6  14   9       16.71       41.83     28.62 o 
  -7  15   9       43.98       60.58     29.91 o 
  -6  15   9        0.05       13.87     24.06 o 
  -5  15   9       87.56       61.40     28.85 o 
  -4  15   9       42.52       35.66     17.70 o 
  -3  15   9      252.78      249.59     29.02 o 
  -2  15   9      172.01      135.62     32.22 o 
  -1  15   9      210.32      188.98     27.99 o 
   0  15   9       68.64       56.78     27.85 o 
   1  15   9        3.41       14.30     12.84 o 
   2  15   9      127.29      154.24     32.30 o 
   3  15   9      100.65       61.46     29.85 o 
   4  15   9       55.71       97.35     35.38 o 
   5  15   9      168.57      203.54     54.44 o 
   6  15   9       46.16      100.53     38.09 o 
  -7  16   9        0.03       33.81     31.12 o 
  -6  16   9        0.00      -12.53     21.61 o 
  -5  16   9       65.48       70.82     28.81 o 
  -4  16   9      111.96      101.35     24.66 o 
  -3  16   9        0.02       14.76     15.59 o 
  -2  16   9      256.02      260.20     36.55 o 
  -1  16   9       42.42       49.13     18.11 o 
   0  16   9      207.92      188.22     34.37 o 
   1  16   9       16.27       19.68     14.28 o 
   2  16   9       20.36      -13.93     13.93 o 
   3  16   9        1.79       28.15     18.78 o 
   4  16   9        1.74       34.64     24.41 o 
   5  16   9       55.30       69.84     41.94 o 
  -7  17   9        1.75      -29.02     29.02 o 
  -6  17   9       24.27       41.50     26.55 o 
  -5  17   9        0.99        2.52     22.48 o 
  -4  17   9        0.10      -11.51     35.11 o 
  -3  17   9       22.92       28.11     16.37 o 
  -2  17   9        4.90       -0.15     20.60 o 
  -1  17   9       18.81       27.87     15.97 o 
   0  17   9       28.24      -17.55     17.55 o 
   1  17   9       31.53        6.65     19.80 o 
   2  17   9        7.37      -13.36     15.95 o 
   3  17   9        0.89       -7.80     35.92 o 
   4  17   9        3.06      -42.56     69.34 o 
   5  17   9        1.97       16.48     41.80 o 
  -6  18   9        9.43       25.55     30.52 o 
  -5  18   9      291.21      315.39     70.11 o 
  -4  18   9       35.20       63.84     20.01 o 
  -3  18   9        0.09       -0.70     13.84 o 
  -2  18   9       10.85       -0.99     13.78 o 
  -1  18   9       45.91       67.48     19.83 o 
   0  18   9       59.77       48.42     23.65 o 
   1  18   9        3.13       14.39     15.05 o 
   2  18   9        1.26       -1.85     18.18 o 
   3  18   9        7.59       -4.94     19.39 o 
   4  18   9        1.73      -15.88     36.65 o 
   5  18   9        5.48        7.41     29.32 o 
  -6  19   9       20.99       63.34     33.23 o 
  -5  19   9        1.07       25.67     53.60 o 
  -4  19   9       40.96       58.04     20.73 o 
  -3  19   9       73.42       75.87     20.40 o 
  -2  19   9        0.72       17.79     14.95 o 
  -1  19   9      107.70       88.22     25.05 o 
   0  19   9       56.57       66.51     18.84 o 
   1  19   9       12.60       12.33     14.90 o 
   2  19   9        5.09       -1.16     17.37 o 
   3  19   9       30.64       15.42     21.06 o 
   4  19   9        1.75       18.30     27.78 o 
  -5  20   9        1.04       24.50     29.04 o 
  -4  20   9        0.01       18.29     19.27 o 
  -3  20   9       22.53       32.45     19.25 o 
  -2  20   9        0.47        2.49     15.60 o 
  -1  20   9        0.32       -2.78     18.67 o 
   0  20   9      121.37      118.22     23.84 o 
   1  20   9        5.77        7.27     14.64 o 
   2  20   9       21.44       -5.27     20.87 o 
   3  20   9       14.62        9.20     25.88 o 
   4  20   9        0.42       17.64     28.50 o 
  -4  21   9        4.56        7.10     32.06 o 
  -3  21   9        1.42       20.10     45.54 o 
  -2  21   9       91.29      136.52     25.07 o 
  -1  21   9        0.81        2.90     15.75 o 
   0  21   9        1.35      -12.28     12.28 o 
   1  21   9        5.47       35.77     20.44 o 
   2  21   9        0.28       14.77     28.79 o 
   3  21   9        7.20       13.29     27.09 o 
  -4  22   9       42.30        2.01     81.55 o 
  -3  22   9       16.47       76.80     28.14 o 
  -2  22   9        0.25        4.79     28.33 o 
  -1  22   9       96.16      143.27     21.99 o 
   0  22   9       15.05       31.78     15.72 o 
   1  22   9       23.26      -20.53     20.53 o 
   2  22   9        1.54       -1.22     21.18 o 
  -3  23   9       20.09       52.44     38.89 o 
  -2  23   9        0.26        7.96     44.37 o 
  -1  23   9        1.99       -2.01     21.50 o 
   0  23   9       54.48       69.39     19.04 o 
   1  23   9        0.01      -22.30     22.30 o 
  -9   0  10      183.65      227.59     75.27 o 
  -8   0  10        9.81        5.44     25.03 o 
  -7   0  10       81.18       52.07     35.97 o 
  -6   0  10       10.27       21.74     21.99 o 
  -5   0  10       54.26       56.99     25.41 o 
  -4   0  10      782.38      793.78    134.25 o 
  -3   0  10       85.04       90.82     15.32 o 
  -2   0  10      822.01      830.83     52.27 o 
  -1   0  10      599.54      617.82     62.26 o 
   0   0  10      194.16      122.63     36.60 o 
   1   0  10        4.18       -3.73     10.43 o 
   2   0  10        8.03       13.10     20.99 o 
   3   0  10      253.23      268.77     59.39 o 
   4   0  10      283.65      360.09     61.72 o 
   5   0  10       98.64       94.55     42.25 o 
   6   0  10        0.10       14.44     28.35 o 
   7   0  10       37.73       24.40     40.68 o 
  -9   1  10        1.26        8.84     52.93 o 
  -8   1  10       50.71       68.84     27.01 o 
  -7   1  10       34.96        8.13     14.73 o 
  -6   1  10       23.54       25.43     15.16 o 
  -5   1  10      238.38      207.97     28.02 o 
  -4   1  10      152.50      150.67     22.49 o 
  -3   1  10      642.59      678.08     35.10 o 
  -2   1  10        0.03        2.52      6.43 o 
  -1   1  10       23.17       17.54     13.32 o 
   0   1  10      665.63      634.76     44.70 o 
   1   1  10      120.07      127.48     18.19 o 
   2   1  10      135.46      166.59     32.39 o 
   3   1  10       17.77       12.74     17.65 o 
   4   1  10       22.27        6.58     19.29 o 
   5   1  10      128.05      176.24     58.76 o 
   6   1  10       98.99       86.64     25.36 o 
   7   1  10      213.02      238.22     39.05 o 
  -9   2  10        1.17      -14.86     26.18 o 
  -8   2  10       48.09       61.55     28.12 o 
  -7   2  10      240.27      274.53     37.51 o 
  -6   2  10       27.86       26.42     15.02 o 
  -5   2  10      357.27      353.11     33.02 o 
  -4   2  10       63.85       63.86     15.93 o 
  -3   2  10      512.57      500.39     23.57 o 
  -2   2  10        0.18       -2.90      6.18 o 
  -1   2  10      107.40      124.82     16.48 o 
   0   2  10      941.44      894.73     51.70 o 
   1   2  10       99.83       76.39     14.27 o 
   2   2  10      377.48      378.57     51.94 o 
   3   2  10        6.15       27.67     18.07 o 
   4   2  10      193.86      180.04     44.85 o 
   5   2  10        1.82       -5.66     15.60 o 
   6   2  10      421.03      434.48     51.30 o 
   7   2  10       45.91       33.10     37.32 o 
  -9   3  10        8.03       39.81     28.63 o 
  -8   3  10       42.69       15.45     30.49 o 
  -7   3  10       12.49       17.53     19.49 o 
  -6   3  10      248.69      262.24     33.92 o 
  -5   3  10      187.82      157.78     25.17 o 
  -4   3  10       54.20       45.53     14.91 o 
  -3   3  10      109.16      102.71     12.84 o 
  -2   3  10        4.97        1.59      6.94 o 
  -1   3  10      191.60      179.93     17.81 o 
   0   3  10      274.33      260.66     31.47 o 
   1   3  10      196.84      225.95     19.05 o 
   2   3  10        0.06        7.59     25.03 o 
   3   3  10      373.66      366.90     36.14 o 
   4   3  10        9.12       23.24     15.79 o 
   5   3  10       63.28       84.43     21.72 o 
   6   3  10       67.09       82.83     24.52 o 
   7   3  10        0.43      -18.45     18.45 o 
  -9   4  10        1.09        6.76     25.16 o 
  -8   4  10        8.27       25.78     21.33 o 
  -7   4  10        0.00        1.33     16.81 o 
  -6   4  10        7.96       -2.77     14.33 o 
  -5   4  10        0.23       11.56     12.45 o 
  -4   4  10        9.73        7.66     10.38 o 
  -3   4  10      958.56      899.06     42.78 o 
  -2   4  10      837.81      834.51     30.97 o 
  -1   4  10       22.93       10.59      7.75 o 
   0   4  10      405.48      325.45     35.88 o 
   1   4  10      698.80      714.86     36.29 o 
   2   4  10      318.84      315.65     31.56 o 
   3   4  10        5.69        4.84     13.11 o 
   4   4  10      627.63      592.47     46.30 o 
   5   4  10        0.44       21.36     16.22 o 
   6   4  10      137.47      162.91     31.05 o 
   7   4  10       67.56       45.62     25.71 o 
  -9   5  10       12.91       -0.23     28.64 o 
  -8   5  10        2.09        6.65     19.17 o 
  -7   5  10        0.00      -15.59     15.59 o 
  -6   5  10        5.61       30.22     16.21 o 
  -5   5  10      392.22      408.27     33.23 o 
  -4   5  10      301.47      302.85     27.33 o 
  -3   5  10        0.87       -1.72     11.57 o 
  -2   5  10        0.49       -0.39      6.84 o 
  -1   5  10        1.46        7.37      6.66 o 
   0   5  10        0.28        2.98      6.79 o 
   1   5  10        0.23        4.62      8.80 o 
   2   5  10      113.07      105.83     19.22 o 
   3   5  10      140.28      162.36     28.43 o 
   4   5  10        4.01       15.56     15.34 o 
   5   5  10       29.33        8.23     32.63 o 
   6   5  10       10.57        2.09     16.64 o 
   7   5  10       32.65       52.25     24.62 o 
  -9   6  10        0.68      -23.54     23.54 o 
  -8   6  10       64.00       13.68     24.81 o 
  -7   6  10       38.45       42.49     20.66 o 
  -6   6  10      325.70      383.16     43.11 o 
  -5   6  10      138.71      159.65     24.82 o 
  -4   6  10      389.96      407.54     29.84 o 
  -3   6  10      139.80      113.51     13.41 o 
  -2   6  10      546.74      492.65     23.87 o 
  -1   6  10      805.82      795.35     30.92 o 
   0   6  10       11.47        7.37      6.58 o 
   1   6  10      324.74      310.74     26.09 o 
   2   6  10        0.48       -3.30      9.55 o 
   3   6  10      146.78      143.55     26.28 o 
   4   6  10       47.31       56.60     19.06 o 
   5   6  10        2.50        5.46     17.63 o 
   6   6  10        7.15       18.67     23.64 o 
   7   6  10        9.29       27.93     40.41 o 
  -9   7  10       17.12        2.33     25.62 o 
  -8   7  10        4.13       11.05     22.35 o 
  -7   7  10        1.25       -8.72     17.24 o 
  -6   7  10       36.21       18.22     26.43 o 
  -5   7  10       66.58       60.08     21.46 o 
  -4   7  10       98.23       93.31     18.88 o 
  -3   7  10      131.40      123.91     14.22 o 
  -2   7  10       14.22       11.17      6.44 o 
  -1   7  10      113.65      130.32     13.91 o 
   0   7  10      159.33      172.09     15.37 o 
   1   7  10      598.84      579.82     31.86 o 
   2   7  10       57.67       47.79     14.69 o 
   3   7  10      181.54      197.00     31.25 o 
   4   7  10       46.23       36.86     30.01 o 
   5   7  10       15.77       18.43     48.22 o 
   6   7  10       72.43       42.39     56.43 o 
   7   7  10       15.77       11.63     26.88 o 
  -9   8  10        1.19       14.29     27.99 o 
  -8   8  10       15.42        1.59     29.93 o 
  -7   8  10        6.33       21.98     18.88 o 
  -6   8  10       65.17       64.64     23.38 o 
  -5   8  10      206.72      218.50     35.34 o 
  -4   8  10      375.74      327.09     36.72 o 
  -3   8  10       17.54       14.98      8.96 o 
  -2   8  10       11.43       -7.36      7.36 o 
  -1   8  10      187.26      166.12     17.37 o 
   0   8  10        2.61        4.58     15.16 o 
   1   8  10      217.80      256.38     36.89 o 
   2   8  10      237.20      241.78     37.30 o 
   3   8  10        0.32        8.07     19.90 o 
   4   8  10        4.50       15.82     22.89 o 
   5   8  10        6.14       -3.26     18.19 o 
   6   8  10       22.86       33.48     37.81 o 
   7   8  10       27.65      -30.54     40.37 o 
  -8   9  10        1.46      -20.55     20.55 o 
  -7   9  10       11.75       -0.77     18.77 o 
  -6   9  10      293.51      347.98     46.92 o 
  -5   9  10      116.26      176.61     31.42 o 
  -4   9  10      267.72      296.51     30.18 o 
  -3   9  10      267.70      248.94     21.84 o 
  -2   9  10       67.67       75.12     16.88 o 
  -1   9  10      397.78      436.11     36.44 o 
   0   9  10      190.39      214.92     32.19 o 
   1   9  10       37.77       30.75     15.82 o 
   2   9  10       84.52       99.96     25.12 o 
   3   9  10        5.55        1.77     19.56 o 
   4   9  10       31.26        6.86     22.00 o 
   5   9  10      153.10      157.48     41.34 o 
   6   9  10        2.80        1.19     23.55 o 
   7   9  10        2.64       18.63     28.88 o 
  -8  10  10       68.90       50.35     25.64 o 
  -7  10  10        4.36        1.24     18.16 o 
  -6  10  10        2.24       17.76     16.61 o 
  -5  10  10      513.76      482.14     43.06 o 
  -4  10  10      133.33      159.47     27.38 o 
  -3  10  10       24.98       17.47     12.42 o 
  -2  10  10      634.13      655.25     38.55 o 
  -1  10  10      472.22      495.57     39.97 o 
   0  10  10      499.08      481.30     46.73 o 
   1  10  10       98.15       73.79     22.90 o 
   2  10  10      159.74      142.87     29.60 o 
   3  10  10        5.78       31.71     19.44 o 
   4  10  10       60.35       35.12     24.25 o 
   5  10  10       29.09       50.98     28.41 o 
   6  10  10        0.16       -0.22     46.33 o 
   7  10  10        0.71       32.99     31.26 o 
  -8  11  10        4.59       26.67     30.26 o 
  -7  11  10       97.38       19.51     61.67 o 
  -6  11  10        0.51       -1.38     21.72 o 
  -5  11  10       18.95       20.29     25.39 o 
  -4  11  10       50.50       33.33     16.87 o 
  -3  11  10       71.17       83.53     18.87 o 
  -2  11  10       56.82       52.30     16.39 o 
  -1  11  10       36.16       43.43     16.47 o 
   0  11  10     1008.19      993.70     59.49 o 
   1  11  10      167.97      189.09     28.53 o 
   2  11  10      684.79      668.94     52.50 o 
   3  11  10      305.14      341.39     58.13 o 
   4  11  10       67.61       98.66     48.13 o 
   5  11  10      145.05      150.64     42.07 o 
   6  11  10        3.45       40.36     29.98 o 
  -8  12  10       12.83       30.15     43.42 o 
  -7  12  10        2.60       54.44     28.80 o 
  -6  12  10       24.14       26.59     25.99 o 
  -5  12  10      163.18      212.82     48.42 o 
  -4  12  10      199.47      225.52     34.62 o 
  -3  12  10      258.03      275.64     28.59 o 
  -2  12  10       91.17       75.91     19.38 o 
  -1  12  10        0.00       12.88     20.18 o 
   0  12  10      563.46      558.16     46.69 o 
   1  12  10      706.13      703.79     45.81 o 
   2  12  10       25.20        9.85     31.72 o 
   3  12  10      267.10      348.32     60.65 o 
   4  12  10        0.47       -5.08     22.73 o 
   5  12  10       35.62        1.83     25.02 o 
   6  12  10       26.37       29.00     31.83 o 
  -8  13  10       24.71      -11.31     31.62 o 
  -7  13  10      212.24      130.37    172.02 o 
  -6  13  10        0.39        2.40     36.60 o 
  -5  13  10       13.66      -36.65     39.97 o 
  -4  13  10        5.62      -12.95     12.95 o 
  -3  13  10        3.65       26.29     11.77 o 
  -2  13  10       25.67       16.01     16.57 o 
  -1  13  10       19.84       10.89     15.39 o 
   0  13  10       19.31        5.96     19.91 o 
   1  13  10      344.08      405.13     40.97 o 
   2  13  10      211.89      196.62     35.96 o 
   3  13  10        0.70        6.71     21.64 o 
   4  13  10        0.39      -15.58     20.34 o 
   5  13  10        0.45      -37.05     37.05 o 
   6  13  10        0.79       11.15     26.83 o 
  -7  14  10       20.84       14.60     29.68 o 
  -6  14  10       46.85       48.96     50.46 o 
  -5  14  10       22.27       31.19     26.55 o 
  -4  14  10        0.62      -11.91     11.91 o 
  -3  14  10      284.44      282.72     30.48 o 
  -2  14  10      140.47      159.62     25.04 o 
  -1  14  10      118.05      132.28     27.49 o 
   0  14  10      111.75      105.13     25.77 o 
   1  14  10      109.99      129.10     24.53 o 
   2  14  10      301.91      304.04     35.39 o 
   3  14  10       48.11       55.90     28.28 o 
   4  14  10        0.42       60.18     26.80 o 
   5  14  10      175.41      221.41     50.57 o 
   6  14  10        2.39       30.64     52.12 o 
  -7  15  10        1.68       13.83     28.83 o 
  -6  15  10       25.75       55.45     26.23 o 
  -5  15  10        7.19      -14.37     19.66 o 
  -4  15  10       35.91       33.84     17.78 o 
  -3  15  10       33.32       37.36     19.19 o 
  -2  15  10       20.53       16.93     14.77 o 
  -1  15  10        5.71       17.80     13.72 o 
   0  15  10       50.82       53.14     20.25 o 
   1  15  10       61.11       43.49     17.04 o 
   2  15  10        4.13       18.40     18.76 o 
   3  15  10        3.48       -9.42     30.73 o 
   4  15  10      171.72      187.63     44.93 o 
   5  15  10        1.35        1.12     25.00 o 
  -7  16  10       30.25       50.43     34.58 o 
  -6  16  10        4.64        5.59     25.03 o 
  -5  16  10       83.26      118.62     34.75 o 
  -4  16  10        5.61      -14.79     15.62 o 
  -3  16  10        5.38       18.92     13.79 o 
  -2  16  10       27.55       24.37     15.03 o 
  -1  16  10      253.83      276.96     35.11 o 
   0  16  10       17.48        0.99     17.34 o 
   1  16  10       64.83       82.01     20.88 o 
   2  16  10      113.48      112.17     45.98 o 
   3  16  10       16.88      -10.77     22.34 o 
   4  16  10        0.01      -22.65     22.65 o 
   5  16  10        5.65       -4.05     30.77 o 
  -6  17  10       18.41        0.78     53.83 o 
  -5  17  10       86.83       68.63     50.95 o 
  -4  17  10       25.79       14.49     20.50 o 
  -3  17  10       98.39       78.75     23.48 o 
  -2  17  10        0.13       -3.14     13.61 o 
  -1  17  10       56.79       83.35     21.06 o 
   0  17  10        0.12      -11.18     12.89 o 
   1  17  10       35.90       32.27     15.48 o 
   2  17  10        8.81        0.24     22.80 o 
   3  17  10       10.87        9.57     26.44 o 
   4  17  10        0.88       -3.25     35.48 o 
   5  17  10        0.61      -18.95     36.83 o 
  -6  18  10       42.95       63.68     37.21 o 
  -5  18  10        0.00      -24.28     24.28 o 
  -4  18  10       41.29       11.74     18.28 o 
  -3  18  10       28.31       60.54     21.33 o 
  -2  18  10        4.36       15.89     15.40 o 
  -1  18  10        3.00       -5.43     25.47 o 
   0  18  10       60.14       71.05     19.89 o 
   1  18  10       12.44       17.28     16.07 o 
   2  18  10        2.99      -18.07     18.07 o 
   3  18  10        0.43       12.73     24.57 o 
   4  18  10       65.18       70.65     31.81 o 
  -5  19  10       18.88       55.02     31.48 o 
  -4  19  10       13.50       13.45     26.98 o 
  -3  19  10       10.61       33.97     20.79 o 
  -2  19  10       13.72       20.44     15.73 o 
  -1  19  10       41.29       36.57     18.68 o 
   0  19  10       64.53       81.04     20.37 o 
   1  19  10        2.53       21.77     14.06 o 
   2  19  10        0.02       -0.94     20.46 o 
   3  19  10        1.30      -17.20     24.66 o 
   4  19  10        4.14       27.06     26.39 o 
  -5  20  10        2.43       -7.21     33.28 o 
  -4  20  10        0.23       65.27     28.00 o 
  -3  20  10        6.64       12.27     30.52 o 
  -2  20  10       11.58       18.75     18.49 o 
  -1  20  10      257.14      390.16     43.73 o 
   0  20  10        5.56        2.90     17.21 o 
   1  20  10       23.26        4.49     16.05 o 
   2  20  10       56.85       43.55     26.45 o 
   3  20  10        0.33       36.55     29.82 o 
  -4  21  10        0.08      -13.48     26.87 o 
  -3  21  10        4.45      -18.28     18.28 o 
  -2  21  10        1.92       -3.80     31.53 o 
  -1  21  10        1.08      -15.58     15.58 o 
   0  21  10       10.63      -14.06     14.06 o 
   1  21  10        2.69       -6.11     17.03 o 
   2  21  10        3.58       39.09     23.17 o 
  -3  22  10        0.14       24.02     23.57 o 
  -2  22  10        1.87       25.72     18.99 o 
  -1  22  10       17.11       18.88     16.52 o 
   0  22  10       10.67      -14.62     15.62 o 
   1  22  10       54.16       65.37     21.51 o 
   2  22  10        0.03       21.84     28.18 o 
  -2  23  10       80.66      133.19     30.34 o 
  -1  23  10       10.22       13.14     16.64 o 
   0  23  10        0.20      -13.99     22.16 o 
  -9   1  11        0.82       23.23     24.81 o 
  -8   1  11        1.33        7.65     19.93 o 
  -7   1  11       45.12       50.70     18.88 o 
  -6   1  11        1.32       -0.72     13.39 o 
  -5   1  11        4.91       10.36     13.26 o 
  -4   1  11      123.04      105.33     20.26 o 
  -3   1  11      374.50      348.29     21.03 o 
  -2   1  11       48.43       48.47     10.85 o 
  -1   1  11     1240.96     1296.61     71.63 o 
   0   1  11     1427.17     1530.44     71.33 o 
   1   1  11      439.51      437.37     28.55 o 
   2   1  11     1094.30     1149.32     69.60 o 
   3   1  11       12.11      -14.16     22.16 o 
   4   1  11      206.23      253.91     45.77 o 
   5   1  11       17.21        2.52     17.27 o 
   6   1  11      146.29      129.72     31.24 o 
   7   1  11        0.53      -20.33     20.33 o 
  -9   2  11       12.05       -4.65     26.04 o 
  -8   2  11        3.63       38.43     22.92 o 
  -7   2  11        2.32       16.05     16.18 o 
  -6   2  11       91.02       95.80     21.96 o 
  -5   2  11       38.08       23.61     14.39 o 
  -4   2  11        3.73        6.26     11.22 o 
  -3   2  11      315.25      312.34     20.74 o 
  -2   2  11        5.47       11.77      8.01 o 
  -1   2  11        2.91       18.46      9.18 o 
   0   2  11      131.59      135.70     26.92 o 
   1   2  11      604.79      539.53     31.62 o 
   2   2  11       41.84       64.06     22.12 o 
   3   2  11      406.88      515.27     66.88 o 
   4   2  11       29.78       21.17     18.52 o 
   5   2  11      191.82      193.34     35.99 o 
   6   2  11      117.65      193.55     34.48 o 
   7   2  11      153.56      182.80     31.93 o 
  -9   3  11       24.38      -23.07     23.07 o 
  -8   3  11        4.61       -8.94     20.28 o 
  -7   3  11      365.74      461.36     44.92 o 
  -6   3  11       38.40       50.63     18.17 o 
  -5   3  11       68.03       84.08     20.04 o 
  -4   3  11       15.86        3.57     12.06 o 
  -3   3  11      275.62      280.27     19.82 o 
  -2   3  11        0.35       -6.91      6.91 o 
  -1   3  11      106.96      105.33     15.31 o 
   0   3  11      438.09      453.17     32.78 o 
   1   3  11      373.36      378.93     24.05 o 
   2   3  11       13.48        6.29     13.25 o 
   3   3  11        1.21       18.46     14.80 o 
   4   3  11      355.75      374.03     40.68 o 
   5   3  11      249.36      358.00     44.51 o 
   6   3  11       83.05      150.77     30.51 o 
   7   3  11      104.42      114.86     25.65 o 
  -9   4  11        1.07       -0.49     26.47 o 
  -8   4  11       81.89       78.45     59.47 o 
  -7   4  11        0.01      -16.28     16.28 o 
  -6   4  11       81.38       90.03     22.39 o 
  -5   4  11       14.05       16.90     12.77 o 
  -4   4  11      134.10      139.60     22.63 o 
  -3   4  11       53.29       40.34     10.80 o 
  -2   4  11       37.16       39.26     10.06 o 
  -1   4  11        0.54        0.65      7.92 o 
   0   4  11        0.03       -4.34      9.54 o 
   1   4  11      448.32      447.50     30.73 o 
   2   4  11      154.79      111.68     24.06 o 
   3   4  11       34.58       45.84     20.55 o 
   4   4  11        8.11       16.34     15.71 o 
   5   4  11       21.41       44.41     24.44 o 
   6   4  11      130.47       69.79     64.22 o 
   7   4  11       88.79       70.87     23.54 o 
  -9   5  11       42.76       24.45     26.07 o 
  -8   5  11       11.16       35.79     24.20 o 
  -7   5  11        3.71       10.73     17.15 o 
  -6   5  11      121.00      105.04     23.01 o 
  -5   5  11       37.64       49.72     19.62 o 
  -4   5  11        0.46        0.88     11.03 o 
  -3   5  11        0.21        5.07      7.62 o 
  -2   5  11        1.49        4.47      6.79 o 
  -1   5  11        7.98       18.15      9.37 o 
   0   5  11        9.66       12.92      9.09 o 
   1   5  11      265.05      276.00     26.51 o 
   2   5  11      569.67      493.78     34.11 o 
   3   5  11      165.12      184.65     31.25 o 
   4   5  11        0.06      -10.86     13.54 o 
   5   5  11        6.39       20.66     18.90 o 
   6   5  11        7.01       -9.49     20.52 o 
   7   5  11        6.08       -5.81     24.89 o 
  -9   6  11        0.12       -0.93     27.92 o 
  -8   6  11        8.19       24.52     21.52 o 
  -7   6  11        5.60        0.78     22.31 o 
  -6   6  11      126.64      119.97     30.40 o 
  -5   6  11      243.74      337.84     33.23 o 
  -4   6  11       56.36       64.21     15.70 o 
  -3   6  11       88.06       94.29     14.72 o 
  -2   6  11        0.11       -6.58      6.58 o 
  -1   6  11      236.07      247.61     19.17 o 
   0   6  11      428.46      456.52     26.41 o 
   1   6  11       31.20       37.95     13.13 o 
   2   6  11      267.37      221.15     27.90 o 
   3   6  11        2.77       10.75     14.49 o 
   4   6  11       96.69       91.67     32.51 o 
   5   6  11      143.64      164.57     42.86 o 
   6   6  11       46.15       11.74     23.97 o 
   7   6  11        1.42       46.90     55.53 o 
  -8   7  11        2.41       -3.71     22.95 o 
  -7   7  11       87.08       45.72     34.73 o 
  -6   7  11      115.87       73.39     24.87 o 
  -5   7  11        0.28        3.81     11.68 o 
  -4   7  11      537.72      552.89     52.60 o 
  -3   7  11        0.05       -0.83     11.62 o 
  -2   7  11      285.70      263.31     34.26 o 
  -1   7  11      315.36      368.53     28.48 o 
   0   7  11        0.13      -12.28     12.28 o 
   1   7  11      184.63      190.79     32.05 o 
   2   7  11        0.18       -3.56     12.94 o 
   3   7  11      260.98      252.41     47.37 o 
   4   7  11       50.06       38.69     26.98 o 
   5   7  11       25.20       14.98     63.42 o 
   6   7  11        3.70      -33.66     34.67 o 
   7   7  11       42.65       76.19     68.45 o 
  -8   8  11        2.78       21.46     23.84 o 
  -7   8  11        3.94      -12.28     18.52 o 
  -6   8  11        1.50        8.20     16.15 o 
  -5   8  11      523.24      605.49     47.61 o 
  -4   8  11       34.79       47.31     17.88 o 
  -3   8  11       69.72       97.28     15.18 o 
  -2   8  11        0.39       -7.60      7.60 o 
  -1   8  11      490.12      432.93     43.94 o 
   0   8  11       23.46        0.35     16.70 o 
   1   8  11       76.10       87.25     24.58 o 
   2   8  11       76.41       38.54     23.00 o 
   3   8  11       56.65       15.38     21.19 o 
   4   8  11       11.54        8.90     32.07 o 
   5   8  11        2.92      -17.73     20.16 o 
   6   8  11       25.84       37.32     29.87 o 
   7   8  11       16.77       10.28     29.93 o 
  -8   9  11        0.01       -7.97     23.60 o 
  -7   9  11        0.25      -12.32     15.48 o 
  -6   9  11       18.56       37.33     25.98 o 
  -5   9  11      171.84      225.55     35.48 o 
  -4   9  11        5.62        0.05     18.19 o 
  -3   9  11       28.03       11.80     11.91 o 
  -2   9  11     1965.62     2155.41     83.85 o 
  -1   9  11       91.36       80.53     21.15 o 
   0   9  11     1271.12     1230.81     79.56 o 
   1   9  11      521.16      537.25     45.05 o 
   2   9  11      269.36      240.27     37.83 o 
   3   9  11      307.76      296.20     54.23 o 
   4   9  11       46.26       26.76     26.54 o 
   5   9  11        8.49      -20.56     24.36 o 
   6   9  11        9.35      -23.07     25.12 o 
  -8  10  11       10.24       35.36     31.49 o 
  -7  10  11        1.77      -17.09     24.19 o 
  -6  10  11       21.79       -8.50     21.72 o 
  -5  10  11        0.38       12.07     21.62 o 
  -4  10  11        4.70       15.29     22.11 o 
  -3  10  11       98.13      147.32     27.83 o 
  -2  10  11      556.29      530.59     43.70 o 
  -1  10  11      774.93      724.05     49.09 o 
   0  10  11       24.22       12.02     19.50 o 
   1  10  11      577.10      584.56     48.34 o 
   2  10  11        5.53       16.56     16.12 o 
   3  10  11      273.13      346.25     58.24 o 
   4  10  11      158.36      208.62     47.64 o 
   5  10  11        7.88       16.50     27.18 o 
   6  10  11        0.83       24.69     27.23 o 
  -8  11  11        0.07       -4.81     31.63 o 
  -7  11  11        6.05        8.19     24.53 o 
  -6  11  11        2.54       -1.35     21.23 o 
  -5  11  11      151.34      194.94     45.31 o 
  -4  11  11       63.63       78.45     59.25 o 
  -3  11  11       28.30       24.84     18.68 o 
  -2  11  11       16.24       13.25     11.47 o 
  -1  11  11        0.55        2.22     12.80 o 
   0  11  11       37.46       37.51     17.15 o 
   1  11  11      638.33      675.42     68.87 o 
   2  11  11        3.74       15.11     15.73 o 
   3  11  11       78.20       53.76     28.77 o 
   4  11  11        5.04       28.99     31.13 o 
   5  11  11       60.19       24.80     49.47 o 
   6  11  11       12.53       14.89     72.35 o 
  -8  12  11        0.00        4.33     32.31 o 
  -7  12  11        1.46      -24.37     24.37 o 
  -6  12  11        0.32       -1.54     49.65 o 
  -5  12  11        0.52      -22.70     35.61 o 
  -4  12  11       67.77       41.13     33.01 o 
  -3  12  11      111.62       77.36     19.73 o 
  -2  12  11       78.17       77.50     18.49 o 
  -1  12  11      138.87      206.25     32.89 o 
   0  12  11       14.21       31.74     21.99 o 
   1  12  11      575.94      577.86     49.90 o 
   2  12  11      376.12      373.57     51.26 o 
   3  12  11      448.09      492.55     59.34 o 
   4  12  11      157.22      147.32     45.75 o 
   5  12  11        1.94        7.39     24.70 o 
   6  12  11       89.40      156.54     42.99 o 
  -7  13  11       20.92       51.35     96.48 o 
  -6  13  11        0.88       -9.64     21.92 o 
  -5  13  11        2.78      -20.25     20.30 o 
  -4  13  11        0.74       -5.51     19.27 o 
  -3  13  11       17.83       13.72     12.52 o 
  -2  13  11       49.43       46.22     15.82 o 
  -1  13  11        4.05       13.75     15.75 o 
   0  13  11      108.06       99.10     26.93 o 
   1  13  11        6.71       25.44     18.70 o 
   2  13  11      322.32      372.15     47.38 o 
   3  13  11        0.45       16.19     21.00 o 
   4  13  11        1.21       -0.61     22.74 o 
   5  13  11        0.25       -1.64     26.36 o 
   6  13  11       24.87       67.92     29.99 o 
  -7  14  11       82.64      115.70    107.78 o 
  -6  14  11        2.31      -11.35     22.54 o 
  -5  14  11       16.24       45.55     27.71 o 
  -4  14  11        0.14       18.57     57.19 o 
  -3  14  11        8.75       41.60     15.11 o 
  -2  14  11      122.30      143.73     24.68 o 
  -1  14  11       55.76       43.50     18.94 o 
   0  14  11       44.16       62.04     36.53 o 
   1  14  11        8.05       27.92     14.82 o 
   2  14  11      234.97      286.77     45.31 o 
   3  14  11       32.70       32.56     26.31 o 
   4  14  11       35.00       18.86     30.64 o 
   5  14  11       27.51       84.29     54.05 o 
  -7  15  11       13.95       36.53     37.07 o 
  -6  15  11        2.94       18.06     26.16 o 
  -5  15  11        0.04      -22.39     22.39 o 
  -4  15  11       13.14        1.36     22.16 o 
  -3  15  11      149.61      172.90     30.23 o 
  -2  15  11        0.01        6.93     13.26 o 
  -1  15  11        7.62        7.21     14.05 o 
   0  15  11        6.79      -16.14     16.14 o 
   1  15  11       87.62       77.00     21.75 o 
   2  15  11       15.05        9.59     21.45 o 
   3  15  11       11.78       20.74     24.83 o 
   4  15  11        0.14       51.67     60.87 o 
   5  15  11      188.82      151.95     45.61 o 
  -6  16  11       21.16      -23.32     27.38 o 
  -5  16  11       16.96      -12.89     52.70 o 
  -4  16  11      121.38      128.72     34.40 o 
  -3  16  11        6.41       10.40     16.84 o 
  -2  16  11        0.01        0.86     16.82 o 
  -1  16  11       27.81       27.69     18.78 o 
   0  16  11       15.50       22.13     31.49 o 
   1  16  11        1.08      -14.23     14.23 o 
   2  16  11       25.10       21.86     23.65 o 
   3  16  11        1.69        1.95     24.94 o 
   4  16  11        3.80        7.97     28.86 o 
   5  16  11        5.89        0.71     28.11 o 
  -6  17  11        2.38       40.14     42.97 o 
  -5  17  11       10.93      -21.88     21.88 o 
  -4  17  11       23.96       14.39     25.66 o 
  -3  17  11      109.24      135.75     30.17 o 
  -2  17  11       78.01       38.97     16.47 o 
  -1  17  11        1.46       21.15     15.57 o 
   0  17  11       23.93       38.36     15.53 o 
   1  17  11        0.31       11.78     14.81 o 
   2  17  11       37.33        9.35     23.11 o 
   3  17  11        5.67       -8.47     26.37 o 
   4  17  11        0.05        0.50     30.95 o 
  -6  18  11       11.06      -28.95     28.95 o 
  -5  18  11       31.85       54.39     35.70 o 
  -4  18  11       11.30       40.97     22.45 o 
  -3  18  11        2.14        8.19     18.96 o 
  -2  18  11        0.01       19.88     16.03 o 
  -1  18  11       12.96       39.85     16.67 o 
   0  18  11        8.84        8.99     15.98 o 
   1  18  11        0.31        5.30     15.25 o 
   2  18  11       11.52       29.56     23.30 o 
   3  18  11       10.98        2.72     30.84 o 
   4  18  11       48.10       10.86     30.88 o 
  -5  19  11       99.66      174.41     43.86 o 
  -4  19  11        0.22      -33.82     33.82 o 
  -3  19  11       11.43      -17.90     17.90 o 
  -2  19  11        3.30        9.80     16.18 o 
  -1  19  11      165.47      162.22     28.16 o 
   0  19  11       15.90        5.54     18.04 o 
   1  19  11        0.27      -15.44     15.44 o 
   2  19  11        2.41       10.66     25.35 o 
   3  19  11        4.90       14.56     32.35 o 
  -4  20  11       21.45       21.43     31.80 o 
  -3  20  11       11.73        3.43     25.16 o 
  -2  20  11        1.76      -16.49     16.49 o 
  -1  20  11       14.36       33.54     17.44 o 
   0  20  11      185.03      237.06     44.10 o 
   1  20  11       23.73       12.41     19.00 o 
   2  20  11        8.86       43.92     24.28 o 
   3  20  11        0.03       14.28     33.41 o 
  -4  21  11       44.61       18.30     45.93 o 
  -3  21  11       30.95       24.63     22.63 o 
  -2  21  11        0.47       12.81     22.19 o 
  -1  21  11        0.10       -5.92     22.79 o 
   0  21  11       26.64       29.88     16.61 o 
   1  21  11        2.12      -13.66     23.95 o 
   2  21  11        0.74      -19.38     23.30 o 
  -2  22  11        0.07       -7.17     20.63 o 
  -1  22  11        9.51       28.72     17.08 o 
   0  22  11        7.78       -1.04     28.00 o 
   1  22  11        9.79      -18.17     18.33 o 
  -9   0  12        5.89       81.10     40.28 o 
  -8   0  12        2.50      -20.33     22.87 o 
  -7   0  12        6.12      -21.05     21.05 o 
  -6   0  12       25.72       51.83     29.51 o 
  -5   0  12        1.68        9.27     19.63 o 
  -4   0  12       29.89       23.73     20.06 o 
  -3   0  12      847.95      894.06     61.44 o 
  -2   0  12      463.71      480.08     43.56 o 
  -1   0  12      263.79      205.88     48.80 o 
   0   0  12      117.79      149.63     40.10 o 
   1   0  12       14.95       -6.11     19.56 o 
   2   0  12      152.98      210.10     54.00 o 
   3   0  12      105.17       71.86     37.68 o 
   4   0  12      116.34      122.00     47.99 o 
   5   0  12       17.38      -27.09     30.95 o 
   6   0  12       19.23       21.89     38.04 o 
   7   0  12      118.27      137.81     39.99 o 
  -9   1  12       37.92       47.29     27.41 o 
  -8   1  12        0.00        6.24     22.80 o 
  -7   1  12       23.41        5.71     15.39 o 
  -6   1  12       35.42       13.34     16.90 o 
  -5   1  12        2.39        5.41     15.10 o 
  -4   1  12      114.94      146.81     24.01 o 
  -3   1  12       82.58       94.50     18.00 o 
  -2   1  12      181.42      205.00     24.28 o 
  -1   1  12       13.99       16.74     11.71 o 
   0   1  12      775.24      758.48     53.72 o 
   1   1  12        7.33       23.32     10.69 o 
   2   1  12       65.33       94.36     28.02 o 
   3   1  12       11.46      -10.63     14.97 o 
   4   1  12      248.65      292.22     51.50 o 
   5   1  12       91.76       90.05     34.61 o 
   6   1  12      119.53      118.64     30.36 o 
   7   1  12       21.90       21.83     26.81 o 
  -9   2  12        4.88       19.18     35.73 o 
  -8   2  12       61.07       63.12     38.32 o 
  -7   2  12        9.47       14.05     16.35 o 
  -6   2  12        5.35      -13.00     13.00 o 
  -5   2  12       22.44       16.02     17.84 o 
  -4   2  12        1.83       -3.42     10.64 o 
  -3   2  12       19.09        8.35     11.10 o 
  -2   2  12      122.38      135.23     16.84 o 
  -1   2  12      160.39      151.84     20.41 o 
   0   2  12        4.48       -6.29     16.33 o 
   1   2  12       10.32       11.65     10.06 o 
   2   2  12       14.41        8.72     17.05 o 
   3   2  12       78.82      109.64     30.99 o 
   4   2  12      464.28      547.08     90.29 o 
   5   2  12       46.96       58.95     22.38 o 
   6   2  12      122.04      165.23     37.16 o 
   7   2  12       59.03      102.36     32.06 o 
  -9   3  12       24.66       33.33     27.65 o 
  -8   3  12        4.20      -19.14     19.14 o 
  -7   3  12        0.12        7.10     15.89 o 
  -6   3  12       85.01       85.49     26.95 o 
  -5   3  12       14.88        2.08     12.66 o 
  -4   3  12       16.83       20.69     12.68 o 
  -3   3  12       50.55       41.20     15.05 o 
  -2   3  12      742.57      764.74     32.58 o 
  -1   3  12      324.66      293.44     23.68 o 
   0   3  12       73.84       54.53     22.00 o 
   1   3  12     1006.12      916.32     38.98 o 
   2   3  12        0.17        6.69     14.82 o 
   3   3  12      808.20      899.34     56.92 o 
   4   3  12      108.31      138.54     28.87 o 
   5   3  12       82.47      174.60     43.64 o 
   6   3  12       64.18       49.16     22.05 o 
   7   3  12        6.11      -11.21     23.57 o 
  -9   4  12       26.45      -20.52     27.41 o 
  -8   4  12       44.51       10.09     21.04 o 
  -7   4  12        0.02      -14.17     24.78 o 
  -6   4  12      131.22      143.70     26.76 o 
  -5   4  12       10.39       16.01     18.19 o 
  -4   4  12        2.57        2.14     11.08 o 
  -3   4  12       67.00       77.99     17.71 o 
  -2   4  12       80.76       93.06     14.79 o 
  -1   4  12       54.19       72.53     14.30 o 
   0   4  12      123.63      124.49     18.45 o 
   1   4  12      992.02      960.07     46.16 o 
   2   4  12       43.57       47.71     18.35 o 
   3   4  12       54.04       43.30     18.39 o 
   4   4  12      322.62      367.44     45.44 o 
   5   4  12       56.30       33.78     22.75 o 
   6   4  12       89.15       49.89     34.45 o 
   7   4  12       24.73       34.59     32.01 o 
  -8   5  12       20.09       58.31     26.52 o 
  -7   5  12      111.12       74.87     26.06 o 
  -6   5  12       54.95       65.62     18.88 o 
  -5   5  12      600.56      638.62     41.71 o 
  -4   5  12      605.47      563.08     36.22 o 
  -3   5  12       43.64       53.36     17.05 o 
  -2   5  12      182.97      162.61     18.64 o 
  -1   5  12      158.76      187.50     19.89 o 
   0   5  12      357.99      372.12     25.37 o 
   1   5  12     1987.47     2248.92     89.63 o 
   2   5  12      163.66      183.23     41.50 o 
   3   5  12     1253.05     1346.88     68.70 o 
   4   5  12        1.17       -1.30     16.17 o 
   5   5  12      438.83      393.71     66.39 o 
   6   5  12      157.72       70.10     74.86 o 
   7   5  12        0.14       27.14     29.31 o 
  -8   6  12       50.66       42.39     24.66 o 
  -7   6  12       13.38       -0.65     18.19 o 
  -6   6  12      399.39      412.97     38.75 o 
  -5   6  12       23.93       21.32     15.06 o 
  -4   6  12      132.97      147.01     21.94 o 
  -3   6  12       68.37       86.08     17.43 o 
  -2   6  12       22.48        5.58      8.79 o 
  -1   6  12      111.30      113.99     20.35 o 
   0   6  12      102.30       98.15     14.88 o 
   1   6  12       36.90       60.45     18.68 o 
   2   6  12      511.98      540.01     51.98 o 
   3   6  12      169.49      190.31     44.28 o 
   4   6  12      396.61      439.24     61.00 o 
   5   6  12      141.49       63.91     79.30 o 
   6   6  12        3.86       18.49     26.87 o 
  -8   7  12       29.27       52.74     29.21 o 
  -7   7  12        7.25       15.41     20.40 o 
  -6   7  12        1.58        3.97     16.41 o 
  -5   7  12        1.38       -9.17     14.56 o 
  -4   7  12     1180.91     1397.29     68.25 o 
  -3   7  12      159.68      158.69     27.28 o 
  -2   7  12     1596.16     1781.85     57.69 o 
  -1   7  12      339.13      374.02     30.12 o 
   0   7  12     1919.00     1937.55     96.87 o 
   1   7  12      640.82      619.06     48.85 o 
   2   7  12        0.41       -8.21     14.55 o 
   3   7  12       47.90       23.29     52.03 o 
   4   7  12        0.31       -2.46     21.55 o 
   5   7  12        0.05       14.63     23.65 o 
   6   7  12       30.71        4.80     45.71 o 
  -8   8  12       59.85       45.57     29.82 o 
  -7   8  12       12.72        2.22     16.71 o 
  -6   8  12      170.33      139.05     29.81 o 
  -5   8  12        1.02       32.67     17.12 o 
  -4   8  12     1238.83     1283.16     97.67 o 
  -3   8  12      942.52      991.90     75.92 o 
  -2   8  12      182.34      176.73     28.92 o 
  -1   8  12     1798.12     1700.93     89.43 o 
   0   8  12      355.58      331.90     46.16 o 
   1   8  12      302.27      286.52     40.33 o 
   2   8  12      837.09      846.28     59.10 o 
   3   8  12       74.70       92.96     31.84 o 
   4   8  12       84.73       61.91     35.70 o 
   5   8  12       58.31        4.99     32.61 o 
   6   8  12        0.47       39.09     38.49 o 
  -8   9  12        3.86      -34.32     34.32 o 
  -7   9  12        3.23      -14.07     25.68 o 
  -6   9  12      163.79      180.85     70.02 o 
  -5   9  12      155.46      112.20     56.29 o 
  -4   9  12      289.72      328.78     89.62 o 
  -3   9  12      110.58      121.25     25.87 o 
  -2   9  12      132.60      131.24     26.59 o 
  -1   9  12      322.74      355.53     43.85 o 
   0   9  12        0.03        4.32     17.27 o 
   1   9  12        0.01      -11.64     11.64 o 
   2   9  12        6.34       33.53     18.05 o 
   3   9  12       36.20       48.79     41.58 o 
   4   9  12        9.58      -14.48     21.04 o 
   5   9  12       10.78        8.75     42.52 o 
   6   9  12        3.13       -7.72     27.98 o 
  -8  10  12        0.08      -30.68     39.76 o 
  -7  10  12       14.50      -23.62     23.62 o 
  -6  10  12       14.07       25.21     25.56 o 
  -5  10  12      257.86      279.34     54.28 o 
  -4  10  12       20.23        2.51     21.63 o 
  -3  10  12      787.25      921.87     63.43 o 
  -2  10  12       25.01       40.99     15.07 o 
  -1  10  12      915.93      789.37     65.20 o 
   0  10  12      179.28      170.89     44.36 o 
   1  10  12      463.73      394.36     43.05 o 
   2  10  12      115.38      153.45     31.38 o 
   3  10  12        0.12        6.69     21.69 o 
   4  10  12        0.03        2.22     21.31 o 
   5  10  12       13.30       18.33     24.51 o 
   6  10  12        6.19        2.38     61.54 o 
  -8  11  12        8.02       26.96     32.53 o 
  -7  11  12       18.69      -24.05     37.00 o 
  -6  11  12       22.16       31.89     28.39 o 
  -5  11  12        4.95      -21.60     21.60 o 
  -4  11  12      129.82      109.57     42.43 o 
  -3  11  12        8.99       37.03     15.91 o 
  -2  11  12       30.11       27.95     15.02 o 
  -1  11  12       60.90       37.13     21.95 o 
   0  11  12      425.37      454.17     54.60 o 
   1  11  12       33.17       31.17     30.39 o 
   2  11  12        8.46       22.60     17.33 o 
   3  11  12       16.46       -3.79     21.09 o 
   4  11  12       43.33       -6.79     28.12 o 
   5  11  12       29.02       62.92     40.82 o 
   6  11  12        2.82       20.70     45.66 o 
  -7  12  12        8.31      -14.59     25.79 o 
  -6  12  12        5.91        9.79     23.61 o 
  -5  12  12       21.73       42.81     28.26 o 
  -4  12  12        8.55       21.69     23.03 o 
  -3  12  12        3.53       -4.34     13.00 o 
  -2  12  12       13.77        9.57     16.09 o 
  -1  12  12        2.55        6.61     15.12 o 
   0  12  12        0.43        8.29     22.72 o 
   1  12  12       33.95       25.62     19.17 o 
   2  12  12      294.04      357.14     44.54 o 
   3  12  12      129.27      163.84     42.16 o 
   4  12  12       15.44       18.93     24.83 o 
   5  12  12       51.68        9.32     29.15 o 
  -7  13  12       46.77       18.02     30.36 o 
  -6  13  12       15.50       35.86     45.26 o 
  -5  13  12        0.08      -20.40     23.10 o 
  -4  13  12       35.55       30.43     34.00 o 
  -3  13  12        0.68       33.60     15.36 o 
  -2  13  12        0.26      -11.68     11.68 o 
  -1  13  12        0.03        5.38     15.98 o 
   0  13  12       26.64       52.65     21.13 o 
   1  13  12      607.50      584.04     51.97 o 
   2  13  12      103.55      102.33     29.62 o 
   3  13  12       28.87       14.94     26.63 o 
   4  13  12       55.09       35.66     31.64 o 
   5  13  12       30.67       60.00     30.84 o 
  -7  14  12       12.96      -23.12     44.54 o 
  -6  14  12       21.16       10.25     24.32 o 
  -5  14  12       25.26        3.83     24.59 o 
  -4  14  12        0.44       11.70     20.79 o 
  -3  14  12        4.66       17.50     15.83 o 
  -2  14  12        0.33      -10.54     12.06 o 
  -1  14  12        6.82        4.34     18.30 o 
   0  14  12        4.83        8.37     16.78 o 
   1  14  12        8.69        8.12     15.59 o 
   2  14  12       36.84       13.58     20.41 o 
   3  14  12        9.62        7.32     25.87 o 
   4  14  12       65.99       22.35     38.49 o 
   5  14  12       10.17       -5.09     27.47 o 
  -6  15  12        0.00       -0.09     35.43 o 
  -5  15  12        8.53        4.25     25.02 o 
  -4  15  12        0.69      -11.69     22.17 o 
  -3  15  12        0.01       15.14     15.62 o 
  -2  15  12        1.04        3.30     13.65 o 
  -1  15  12       13.50       21.38     15.32 o 
   0  15  12        7.25      -17.17     17.17 o 
   1  15  12        8.81       30.52     19.56 o 
   2  15  12       27.35       45.98     30.15 o 
   3  15  12        1.70       31.82     29.47 o 
   4  15  12       11.56       62.12     35.60 o 
   5  15  12        0.04       20.52     30.79 o 
  -6  16  12        2.51       31.28     39.47 o 
  -5  16  12       87.98       24.56     37.09 o 
  -4  16  12       83.91       37.17     72.04 o 
  -3  16  12        1.92       -7.49     17.64 o 
  -2  16  12        7.60       15.93     29.44 o 
  -1  16  12       33.94       55.97     21.31 o 
   0  16  12       34.38       11.67     15.81 o 
   1  16  12        0.14       -7.83     14.05 o 
   2  16  12        6.02      -14.37     35.26 o 
   3  16  12       36.73       26.31     30.44 o 
   4  16  12        0.02      -23.51     34.40 o 
  -6  17  12       16.82       11.54     40.64 o 
  -5  17  12       52.82       11.05     27.56 o 
  -4  17  12        0.20       26.22     24.63 o 
  -3  17  12        0.22      -11.48     20.38 o 
  -2  17  12       15.71       14.10     20.08 o 
  -1  17  12       26.50       42.09     21.16 o 
   0  17  12      118.92      144.31     26.80 o 
   1  17  12        5.53       20.08     28.63 o 
   2  17  12        1.27        5.72     28.58 o 
   3  17  12        1.16       -9.49     27.39 o 
   4  17  12        0.75      -20.13     31.67 o 
  -5  18  12        7.70       12.00     61.14 o 
  -4  18  12        6.39        0.58     25.35 o 
  -3  18  12       67.89       81.37     22.42 o 
  -2  18  12       45.07       53.89     23.81 o 
  -1  18  12       40.54       28.71     17.30 o 
   0  18  12        8.22       24.47     15.84 o 
   1  18  12        0.27      -15.32     15.32 o 
   2  18  12        4.90       14.34     30.64 o 
   3  18  12        2.89      -13.96     53.56 o 
  -5  19  12        4.85      -19.54     28.17 o 
  -4  19  12        7.27      -15.36     28.09 o 
  -3  19  12        0.35       -8.83     27.25 o 
  -2  19  12       27.00       40.89     21.97 o 
  -1  19  12       66.16       55.89     19.74 o 
   0  19  12        3.62       -3.06     16.88 o 
   1  19  12       23.52       -3.39     18.32 o 
   2  19  12       18.95      -26.95     27.53 o 
   3  19  12       48.98       58.10     51.18 o 
  -4  20  12       12.84      -26.78     26.78 o 
  -3  20  12        2.46       31.64     21.69 o 
  -2  20  12       40.82       33.74     23.50 o 
  -1  20  12        0.00      -10.46     19.33 o 
   0  20  12        4.14        3.13     16.06 o 
   1  20  12        6.45       32.17     19.96 o 
   2  20  12       41.19       44.03     45.89 o 
  -3  21  12        0.03       51.70     23.98 o 
  -2  21  12        0.86        9.48     23.53 o 
  -1  21  12       56.70       41.33     26.01 o 
   0  21  12        8.97       -0.61     19.85 o 
   1  21  12        3.76        0.40     19.91 o 
  -8   1  13        1.99      -13.47     19.35 o 
  -7   1  13        8.49       12.79     16.43 o 
  -6   1  13        2.92       -9.61     14.90 o 
  -5   1  13        2.68       -3.15     15.01 o 
  -4   1  13      400.11      427.94     43.12 o 
  -3   1  13      195.08      202.61     26.55 o 
  -2   1  13       22.17       22.93      9.66 o 
  -1   1  13      288.47      269.92     29.05 o 
   0   1  13      355.94      411.06     41.96 o 
   1   1  13      124.07      146.53     21.59 o 
   2   1  13      420.28      437.73     77.60 o 
   3   1  13      351.53      407.70     48.46 o 
   4   1  13       39.27       51.46     23.24 o 
   5   1  13       58.67       57.42     28.47 o 
   6   1  13        9.74       17.59     21.41 o 
  -8   2  13        6.95       25.46     29.21 o 
  -7   2  13       73.10      110.20     32.74 o 
  -6   2  13        4.11        7.21     14.97 o 
  -5   2  13       35.17       42.58     16.95 o 
  -4   2  13      227.36      282.03     29.11 o 
  -3   2  13      564.62      536.85     34.91 o 
  -2   2  13       37.29       27.43     10.50 o 
  -1   2  13      160.34      203.34     22.17 o 
   0   2  13      734.12      699.19     79.03 o 
   1   2  13       89.89       65.32     15.31 o 
   2   2  13      293.77      356.08     69.57 o 
   3   2  13      201.44      254.53     45.15 o 
   4   2  13      157.82      235.94     39.23 o 
   5   2  13       38.77       55.03     24.33 o 
   6   2  13       15.37       42.88     22.89 o 
  -8   3  13        3.45        9.08     21.01 o 
  -7   3  13      159.71      151.71     29.21 o 
  -6   3  13      163.37      173.88     28.80 o 
  -5   3  13       60.81       51.51     17.76 o 
  -4   3  13       78.92      111.29     26.39 o 
  -3   3  13       22.58       28.96     13.41 o 
  -2   3  13     1077.07     1020.28     39.30 o 
  -1   3  13        6.12        0.13      9.23 o 
   0   3  13        7.43       14.77     19.62 o 
   1   3  13      457.38      487.17     35.15 o 
   2   3  13      605.48      560.94     45.35 o 
   3   3  13      126.05       83.10     24.75 o 
   4   3  13       12.70        2.04     17.86 o 
   5   3  13        1.59      -14.56     20.21 o 
   6   3  13        4.38        2.28     28.66 o 
  -8   4  13      105.82       87.00     31.86 o 
  -7   4  13       17.26       27.81     20.11 o 
  -6   4  13      240.90      284.25     32.33 o 
  -5   4  13        0.83       -4.82     12.07 o 
  -4   4  13        3.68       16.62     12.22 o 
  -3   4  13       12.44       17.94     12.26 o 
  -2   4  13        4.88        5.25      9.07 o 
  -1   4  13       40.39       34.92     11.79 o 
   0   4  13        0.12       12.63      9.85 o 
   1   4  13      453.15      408.87     32.45 o 
   2   4  13       76.90       98.80     24.24 o 
   3   4  13       21.68       25.60     26.42 o 
   4   4  13       33.12       25.46     19.32 o 
   5   4  13        0.36       -9.42     59.48 o 
   6   4  13        3.26       -2.38     26.64 o 
  -8   5  13        0.03       24.52     26.16 o 
  -7   5  13        0.09       10.92     17.70 o 
  -6   5  13      108.37      105.20     22.34 o 
  -5   5  13        1.18        1.32     13.51 o 
  -4   5  13       68.12       71.95     25.59 o 
  -3   5  13      163.78      201.65     23.50 o 
  -2   5  13        0.03        8.95      8.62 o 
  -1   5  13      460.46      423.20     27.44 o 
   0   5  13      463.97      468.50     29.41 o 
   1   5  13      275.67      341.96     33.04 o 
   2   5  13        0.03        8.23     31.94 o 
   3   5  13       36.78       31.71     24.33 o 
   4   5  13       15.67        5.96     31.76 o 
   5   5  13        0.06       19.09     67.60 o 
   6   5  13        5.79       -7.44     36.74 o 
  -8   6  13      189.81      132.95    104.81 o 
  -7   6  13        0.14      -17.30     17.30 o 
  -6   6  13      222.43      321.75     45.24 o 
  -5   6  13       96.05       49.68     20.57 o 
  -4   6  13       69.28       73.55     22.47 o 
  -3   6  13      370.92      372.09     42.25 o 
  -2   6  13       47.41       61.12     14.57 o 
  -1   6  13      523.97      527.36     36.76 o 
   0   6  13       14.91       16.10     15.86 o 
   1   6  13        5.39       20.31     16.14 o 
   2   6  13      192.35      184.61     34.57 o 
   3   6  13        7.14      -14.83     19.80 o 
   4   6  13        4.46       -1.42     25.03 o 
   5   6  13        9.35       21.35     22.34 o 
   6   6  13        0.52       21.80     31.31 o 
  -8   7  13        5.81       -3.12     24.08 o 
  -7   7  13       44.18       33.54     21.88 o 
  -6   7  13        7.63       -7.21     24.85 o 
  -5   7  13      165.38      203.33     35.26 o 
  -4   7  13       13.90       -5.26     22.64 o 
  -3   7  13       65.05       77.52     20.83 o 
  -2   7  13      160.93      189.11     26.95 o 
  -1   7  13      645.23      672.41     56.87 o 
   0   7  13      105.96      143.76     33.90 o 
   1   7  13      231.59      235.78     37.56 o 
   2   7  13        7.98        0.26     14.94 o 
   3   7  13      145.95      110.59     62.57 o 
   4   7  13       51.42       15.32     24.56 o 
   5   7  13       38.83       21.46     71.72 o 
   6   7  13        0.39      -13.50     26.69 o 
  -8   8  13       29.78       26.35     38.33 o 
  -7   8  13        0.47       10.90     29.88 o 
  -6   8  13      481.96      486.61     70.47 o 
  -5   8  13       28.50       60.78     27.17 o 
  -4   8  13     1750.78     1821.65    107.59 o 
  -3   8  13      463.34      536.63     57.57 o 
  -2   8  13      237.07      204.04     31.98 o 
  -1   8  13     1295.85     1302.17     81.84 o 
   0   8  13       71.10       85.22     28.55 o 
   1   8  13      166.16      172.80     33.27 o 
   2   8  13       62.59      124.50     27.85 o 
   3   8  13        0.29       -9.89     22.16 o 
   4   8  13        4.35        2.36     20.50 o 
   5   8  13       10.09       42.50     25.25 o 
   6   8  13       59.27       52.58     45.71 o 
  -8   9  13       25.01        4.63     39.14 o 
  -7   9  13       13.53      -27.62     27.62 o 
  -6   9  13       44.08       10.38     25.07 o 
  -5   9  13      771.90      611.84     67.29 o 
  -4   9  13      104.00       96.31     50.86 o 
  -3   9  13      392.26      442.85     53.42 o 
  -2   9  13     1666.61     1635.13     75.07 o 
  -1   9  13        8.30       19.32     18.94 o 
   0   9  13       28.83        9.86     60.64 o 
   1   9  13       14.03       13.15     15.48 o 
   2   9  13       28.23        0.41     25.59 o 
   3   9  13       11.74        2.95     20.54 o 
   4   9  13       64.11       -3.23     30.50 o 
   5   9  13        5.72       26.11     29.15 o 
   6   9  13        3.87      -14.71     32.76 o 
  -7  10  13       27.92      -27.49     27.49 o 
  -6  10  13       17.98       -1.57     19.87 o 
  -5  10  13      119.92      137.56     38.23 o 
  -4  10  13        1.84        8.68     21.39 o 
  -3  10  13      150.48      134.76     35.46 o 
  -2  10  13      471.75      396.81     40.19 o 
  -1  10  13        5.47      -17.44     17.44 o 
   0  10  13      495.71      525.74     57.53 o 
   1  10  13      350.96      398.52     44.66 o 
   2  10  13       29.94       43.66     17.54 o 
   3  10  13       59.36       52.72     35.03 o 
   4  10  13       40.07      -17.74     17.74 o 
   5  10  13        0.03       87.55     64.05 o 
  -7  11  13       32.82      -12.89     32.20 o 
  -6  11  13       13.42       -3.49     23.06 o 
  -5  11  13      122.62      124.05     38.06 o 
  -4  11  13        8.16       13.50     23.77 o 
  -3  11  13       67.71       80.08     25.35 o 
  -2  11  13       47.92       38.44     18.45 o 
  -1  11  13      462.41      481.83    151.88 o 
   0  11  13       34.20       54.43     27.43 o 
   1  11  13       80.37       79.66     23.98 o 
   2  11  13       33.69       53.22     22.60 o 
   3  11  13      137.61       82.73     40.77 o 
   4  11  13        9.56        4.13     24.43 o 
   5  11  13        6.52      -21.73     26.01 o 
  -7  12  13       24.46       15.63     31.95 o 
  -6  12  13        6.07       15.43     26.35 o 
  -5  12  13      284.96      136.47    127.88 o 
  -4  12  13        9.33       19.58     26.24 o 
  -3  12  13       61.27       67.90     23.42 o 
  -2  12  13       57.40       49.13     15.68 o 
  -1  12  13        0.03        5.28     19.98 o 
   0  12  13       35.88       50.01     29.58 o 
   1  12  13       65.20       69.32     25.31 o 
   2  12  13      191.53      257.64     85.40 o 
   3  12  13       27.81        8.33     25.33 o 
   4  12  13        0.26       10.70     33.55 o 
   5  12  13       34.34       65.22     56.70 o 
  -7  13  13       11.87        1.31     30.01 o 
  -6  13  13       51.98       26.50     71.41 o 
  -5  13  13        0.18       -0.66     19.97 o 
  -4  13  13      130.83      199.86     47.14 o 
  -3  13  13       20.48      -17.95     22.33 o 
  -2  13  13      274.08      300.16     34.43 o 
  -1  13  13        0.33       16.35     20.11 o 
   0  13  13        6.94       10.62     23.08 o 
   1  13  13        3.49       21.57     17.60 o 
   2  13  13        2.26       18.79     18.54 o 
   3  13  13       10.73        1.60     20.63 o 
   4  13  13        0.72       24.81     33.80 o 
   5  13  13        6.67       54.58     35.58 o 
  -6  14  13       34.21        6.23     30.46 o 
  -5  14  13        0.15      -14.11     23.67 o 
  -4  14  13       51.61        5.85     26.24 o 
  -3  14  13       78.43       58.09     21.46 o 
  -2  14  13       29.03        1.94     14.71 o 
  -1  14  13      118.24       72.84     19.30 o 
   0  14  13       17.23       -2.42     35.17 o 
   1  14  13        0.60      -12.83     18.33 o 
   2  14  13       19.16       20.32     23.99 o 
   3  14  13       43.51       29.97     28.60 o 
   4  14  13       47.31       13.81     31.82 o 
  -6  15  13        2.83      -26.92     26.92 o 
  -5  15  13        0.00      -22.28     22.28 o 
  -4  15  13        1.17      -19.78     19.78 o 
  -3  15  13       96.71      126.63     26.30 o 
  -2  15  13       59.30      103.15     30.45 o 
  -1  15  13       13.85       -4.63     14.89 o 
   0  15  13        3.40       -6.55     16.95 o 
   1  15  13        7.24        7.17     17.74 o 
   2  15  13        2.50      -12.39     23.86 o 
   3  15  13       34.52       22.60     32.40 o 
   4  15  13        0.91       10.96     33.43 o 
  -6  16  13        0.01      -25.70     31.23 o 
  -5  16  13       10.04        9.82     29.10 o 
  -4  16  13        7.17       -1.70     24.33 o 
  -3  16  13       19.74       24.77     18.73 o 
  -2  16  13       85.69       84.85     22.16 o 
  -1  16  13       23.85       17.98     16.71 o 
   0  16  13       70.21       75.76     25.77 o 
   1  16  13       22.88       52.44     22.29 o 
   2  16  13       88.21       56.27     83.43 o 
   3  16  13       16.34       24.02     29.53 o 
   4  16  13       11.60       21.07     35.54 o 
  -5  17  13        0.03      -60.82     69.57 o 
  -4  17  13        2.60       11.21     28.82 o 
  -3  17  13       13.03       46.85     21.83 o 
  -2  17  13       28.76       43.11     23.31 o 
  -1  17  13       63.40       46.63     24.04 o 
   0  17  13        1.29       -0.76     16.36 o 
   1  17  13        5.46      -15.83     17.83 o 
   2  17  13        0.40       39.55     31.03 o 
   3  17  13        0.02       11.26     31.16 o 
  -5  18  13        0.35       27.51     29.01 o 
  -4  18  13        0.88        1.82     29.16 o 
  -3  18  13       40.53       67.62     35.64 o 
  -2  18  13        3.47        8.26     27.23 o 
  -1  18  13        4.61        2.00     16.41 o 
   0  18  13        9.16        6.66     16.00 o 
   1  18  13        4.93       -2.94     25.96 o 
   2  18  13       23.11       31.21     34.82 o 
   3  18  13        9.90       34.00     36.03 o 
  -4  19  13        1.60      -29.23     61.00 o 
  -3  19  13        0.03        7.23     28.98 o 
  -2  19  13       32.21       45.09     23.60 o 
  -1  19  13       45.78       61.48     19.77 o 
   0  19  13       49.27       68.69     19.75 o 
   1  19  13        3.22       63.93     20.75 o 
   2  19  13        2.39      -28.72     30.71 o 
  -3  20  13        1.82       24.23     40.23 o 
  -2  20  13        3.19       22.22     29.71 o 
  -1  20  13       41.42       27.65     37.52 o 
   0  20  13        2.50       17.08     23.49 o 
   1  20  13       59.82       85.74     40.05 o 
  -8   0  14        0.09       35.92     26.55 o 
  -7   0  14      151.35      239.36     64.32 o 
  -6   0  14       28.14        9.11     22.03 o 
  -5   0  14      322.60      363.35     56.20 o 
  -4   0  14      269.29      239.33     45.00 o 
  -3   0  14       17.10       30.53     21.34 o 
  -2   0  14      739.92      740.15     94.91 o 
  -1   0  14      935.93      794.10     86.34 o 
   0   0  14      665.48      697.75     76.79 o 
   1   0  14      231.71      196.71     37.70 o 
   2   0  14      547.37      605.00     80.38 o 
   3   0  14      114.78       86.48     45.03 o 
   4   0  14        7.42       30.23     29.07 o 
   5   0  14       25.63        4.49     36.51 o 
   6   0  14      309.42      408.76    125.10 o 
  -8   1  14        7.91       19.34     21.21 o 
  -7   1  14        1.22       -4.86     17.11 o 
  -6   1  14      173.77      222.94     30.95 o 
  -5   1  14        0.00       13.43     14.11 o 
  -4   1  14       49.95       44.22     19.62 o 
  -3   1  14        6.57        7.87     12.53 o 
  -2   1  14      284.65      333.99     23.82 o 
  -1   1  14       50.96       73.99     17.86 o 
   0   1  14      334.66      266.43     58.76 o 
   1   1  14      667.21      621.22     38.96 o 
   2   1  14       68.26       96.25     48.94 o 
   3   1  14       35.21      -18.77     18.77 o 
   4   1  14       80.43      110.35     34.31 o 
   5   1  14        1.48       13.05     21.46 o 
   6   1  14        2.55       40.03     24.86 o 
  -8   2  14        5.61       30.58     22.15 o 
  -7   2  14       35.38       43.36     18.90 o 
  -6   2  14      135.55      146.32     27.02 o 
  -5   2  14        1.95      -13.22     13.22 o 
  -4   2  14      482.81      569.97     39.08 o 
  -3   2  14       89.70       99.35     20.08 o 
  -2   2  14      362.35      372.46     25.52 o 
  -1   2  14      106.89      110.34     19.07 o 
   0   2  14        1.07        4.58     11.25 o 
   1   2  14      160.33      198.22     26.32 o 
   2   2  14        0.08        5.79     18.72 o 
   3   2  14        4.74       13.75     21.11 o 
   4   2  14        2.00      -13.46     17.91 o 
   5   2  14        0.09      -19.31     19.31 o 
   6   2  14        0.11      -22.29     24.58 o 
  -8   3  14        1.19       15.74     22.18 o 
  -7   3  14       96.30       89.33     23.77 o 
  -6   3  14       21.09        0.91     14.83 o 
  -5   3  14      220.98      232.75     30.39 o 
  -4   3  14       67.55       51.72     17.83 o 
  -3   3  14      136.09      124.76     22.18 o 
  -2   3  14      322.97      297.29     31.23 o 
  -1   3  14       10.37       -7.35      9.38 o 
   0   3  14      699.51      737.82     40.63 o 
   1   3  14      507.72      479.23     36.17 o 
   2   3  14        4.42       21.08     17.28 o 
   3   3  14       12.14        5.43     19.30 o 
   4   3  14       59.99       52.32     32.77 o 
   5   3  14       17.88       68.71     28.71 o 
   6   3  14        3.33      -28.57     28.57 o 
  -8   4  14       41.28       77.70     26.46 o 
  -7   4  14       20.19       21.62     16.89 o 
  -6   4  14        0.28      -14.72     14.72 o 
  -5   4  14       24.31       13.43     15.17 o 
  -4   4  14       70.84       83.47     18.64 o 
  -3   4  14        0.01       -9.01     12.99 o 
  -2   4  14       28.16       19.45     10.68 o 
  -1   4  14      145.75      127.85     19.39 o 
   0   4  14      792.51      821.51     41.42 o 
   1   4  14       91.92       75.57     18.81 o 
   2   4  14       32.88       24.13     18.06 o 
   3   4  14       83.41       76.38     32.55 o 
   4   4  14        6.07      -21.24     23.37 o 
   5   4  14        4.46      -22.44     22.85 o 
   6   4  14        0.82       21.02     29.83 o 
  -8   5  14        4.21       -2.90     24.27 o 
  -7   5  14        9.14      -17.98     17.98 o 
  -6   5  14        3.55        5.56     19.71 o 
  -5   5  14        7.37        7.07     16.47 o 
  -4   5  14      109.12      101.50     24.45 o 
  -3   5  14        6.53       17.47     28.85 o 
  -2   5  14        4.66       13.48     10.52 o 
  -1   5  14      149.82      183.07     26.02 o 
   0   5  14      296.49      246.63     44.97 o 
   1   5  14      355.12      406.68     43.65 o 
   2   5  14       16.09       35.17     24.24 o 
   3   5  14       17.91       43.59     40.19 o 
   4   5  14        0.66       16.43     24.27 o 
   5   5  14        2.47       -4.08     24.42 o 
   6   5  14        3.32      -21.92     27.85 o 
  -8   6  14        4.43       -1.43     24.91 o 
  -7   6  14        0.04       33.91     25.48 o 
  -6   6  14      147.56      214.72     39.23 o 
  -5   6  14        2.56        0.99     15.43 o 
  -4   6  14        8.97       18.34     14.96 o 
  -3   6  14      451.27      492.08     40.52 o 
  -2   6  14      139.97      190.24     30.70 o 
  -1   6  14      135.85      165.31     33.92 o 
   0   6  14       11.55       35.77     20.73 o 
   1   6  14        8.96       -8.24     14.35 o 
   2   6  14      123.08      136.91     37.39 o 
   3   6  14        6.39       -3.72     19.47 o 
   4   6  14       45.43       19.40     26.89 o 
   5   6  14        3.30      -26.28     26.28 o 
   6   6  14        4.41       19.13     30.64 o 
  -8   7  14       24.66      -13.48     43.78 o 
  -7   7  14       35.06       -5.95     29.72 o 
  -6   7  14      218.24      101.69     46.20 o 
  -5   7  14      519.90      513.22     64.19 o 
  -4   7  14      257.27      280.07     52.66 o 
  -3   7  14      293.22      351.53     66.83 o 
  -2   7  14        5.54      -13.20     13.20 o 
  -1   7  14       25.25       19.16     19.20 o 
   0   7  14        4.22       -3.51     14.70 o 
   1   7  14       36.96       22.64     23.97 o 
   2   7  14        5.06       -3.51     15.40 o 
   3   7  14       21.68       11.70     20.52 o 
   4   7  14       10.67        0.53     22.05 o 
   5   7  14       24.55       26.06     40.95 o 
  -8   8  14        0.18      -11.49     34.19 o 
  -7   8  14        5.12       22.20     29.95 o 
  -6   8  14      154.14       73.27     71.77 o 
  -5   8  14       13.96       32.20     26.43 o 
  -4   8  14      113.54      119.03     39.55 o 
  -3   8  14      242.81      270.85     50.80 o 
  -2   8  14        6.31       19.27     14.23 o 
  -1   8  14       10.52       19.77     17.79 o 
   0   8  14       25.33       15.66     19.12 o 
   1   8  14        6.67       23.71     16.04 o 
   2   8  14       23.02       23.99     18.15 o 
   3   8  14        1.53      -20.64     20.64 o 
   4   8  14        4.41      -19.87     19.87 o 
   5   8  14       14.24       -7.23     27.42 o 
  -7   9  14        1.64      -32.61     32.61 o 
  -6   9  14       63.74       63.11     48.89 o 
  -5   9  14       36.54       28.89     27.62 o 
  -4   9  14      391.23      500.94     64.88 o 
  -3   9  14      406.78      407.91     52.27 o 
  -2   9  14       58.14       59.74     20.26 o 
  -1   9  14      106.38       74.91     54.81 o 
   0   9  14        0.02       12.27     18.32 o 
   1   9  14        3.89      -11.01     15.73 o 
   2   9  14       37.82       31.69     18.70 o 
   3   9  14       15.11       34.19     23.97 o 
   4   9  14        0.03      -12.47     24.63 o 
   5   9  14        0.44       -6.27     48.44 o 
  -7  10  14        0.03      -14.92     37.65 o 
  -6  10  14       16.07      -14.53     30.99 o 
  -5  10  14       24.49        2.20     22.56 o 
  -4  10  14       14.45        5.43     25.44 o 
  -3  10  14        1.45        7.32     28.53 o 
  -2  10  14       64.26       60.35     20.34 o 
  -1  10  14        6.46       14.90     17.94 o 
   0  10  14        0.48       55.22     21.46 o 
   1  10  14        0.22       14.20     17.29 o 
   2  10  14        0.53      -14.77     16.47 o 
   3  10  14       20.31      -13.40     21.68 o 
   4  10  14        0.30        6.62     27.42 o 
   5  10  14        4.29       41.31     31.27 o 
  -7  11  14      127.65       -8.96     38.19 o 
  -6  11  14       92.39       -1.14     30.19 o 
  -5  11  14        1.92       -0.06     23.28 o 
  -4  11  14      232.92      190.71     47.44 o 
  -3  11  14       45.06       38.56     30.90 o 
  -2  11  14       23.47       42.18     19.68 o 
  -1  11  14        2.01       -1.95     18.70 o 
   0  11  14       91.22       86.16     29.12 o 
   1  11  14       47.86       45.94     21.66 o 
   2  11  14      129.67      142.42     33.10 o 
   3  11  14       22.16      -15.06     23.55 o 
   4  11  14        0.08      -16.44     36.83 o 
   5  11  14        7.73      -43.91     43.91 o 
  -7  12  14       51.81      -25.42     36.94 o 
  -6  12  14       64.15       -2.84     30.07 o 
  -4  12  14       56.41        8.20     25.37 o 
  -3  12  14        8.88       38.96     22.68 o 
  -2  12  14       12.18       17.03     19.54 o 
  -1  12  14      283.65      270.32     50.72 o 
   0  12  14       24.56       39.12     25.96 o 
   1  12  14      384.60      433.79     67.27 o 
   2  12  14       78.60        8.55     50.99 o 
   3  12  14       25.92       -5.05     24.39 o 
   4  12  14        6.50       12.27     33.70 o 
  -6  13  14        0.08        4.12     27.12 o 
  -5  13  14       10.09      -12.15     24.16 o 
  -4  13  14      103.28       50.58     26.44 o 
  -3  13  14        7.35      -14.66     23.83 o 
  -2  13  14        0.55       44.89     25.43 o 
  -1  13  14        1.00        3.44     17.22 o 
   0  13  14        3.81       18.39     35.26 o 
   1  13  14       12.69       -5.40     20.26 o 
   2  13  14      163.44      200.79    113.57 o 
   3  13  14        0.59       48.42     30.67 o 
   4  13  14       10.14        6.37     35.20 o 
  -6  14  14        0.04       -9.23     32.98 o 
  -5  14  14       16.04       20.84     29.64 o 
  -4  14  14        7.09      -21.24     21.24 o 
  -3  14  14       30.18       72.28     34.99 o 
  -2  14  14        0.01       17.34     17.04 o 
  -1  14  14      166.15      150.42     39.95 o 
   0  14  14        6.25        6.19     17.59 o 
   1  14  14        3.36       17.53     23.32 o 
   2  14  14       10.80        6.00     23.05 o 
   3  14  14        6.08      -23.70     30.25 o 
   4  14  14       18.45       36.12     32.15 o 
  -6  15  14       52.22       79.54     63.33 o 
  -5  15  14       18.77       20.76     41.94 o 
  -4  15  14       76.60       26.78     57.05 o 
  -3  15  14        0.28       12.14     33.82 o 
  -2  15  14        0.41       40.46     18.74 o 
  -1  15  14        0.61      -18.00     18.00 o 
   0  15  14        1.95       -6.08     17.76 o 
   1  15  14        8.32       52.40     24.41 o 
   2  15  14       28.24      -13.87     28.84 o 
   3  15  14       34.52       10.41     31.43 o 
  -5  16  14       50.71       88.96     62.12 o 
  -4  16  14       10.55       -5.23     28.49 o 
  -3  16  14        5.93       55.57     31.21 o 
  -2  16  14       19.05       22.79     22.81 o 
  -1  16  14        0.06       -1.95     15.47 o 
   0  16  14        0.01       -8.17     19.62 o 
   1  16  14        0.12       45.36     22.35 o 
   2  16  14        2.54      -26.85     26.85 o 
   3  16  14        1.05      -16.84     27.69 o 
  -5  17  14       59.82       76.76     62.48 o 
  -4  17  14       29.59      -22.69     27.75 o 
  -3  17  14        0.65       22.37     34.34 o 
  -2  17  14       44.41       41.89     31.04 o 
  -1  17  14        4.96       35.85     19.51 o 
   0  17  14        0.72      -13.92     18.19 o 
   1  17  14       40.39       41.21     31.54 o 
   2  17  14        9.72       31.98     60.15 o 
  -4  18  14       42.67      -30.34     43.82 o 
  -3  18  14        0.47        9.56     30.49 o 
  -2  18  14       18.98        1.38     21.10 o 
  -1  18  14        0.69        5.27     18.22 o 
   0  18  14        3.81        3.01     20.97 o 
   1  18  14        0.18       -2.74     20.46 o 
   2  18  14       13.87       45.42     36.17 o 
  -3  19  14       10.56       34.47     35.74 o 
  -2  19  14        0.04        9.44     25.02 o 
  -1  19  14       52.00       52.79     22.93 o 
   0  19  14        0.91       15.72     19.23 o 
   1  19  14       20.81       10.65     23.36 o 
  -1  20  14        2.54       19.02     40.37 o 
  -8   1  15        0.13        0.67     20.95 o 
  -7   1  15        0.71       -4.50     17.15 o 
  -6   1  15        6.30       12.29     23.13 o 
  -5   1  15        5.85       22.26     15.20 o 
  -4   1  15       51.19       48.53     17.57 o 
  -3   1  15        0.21       32.75     14.43 o 
  -2   1  15      196.85      158.78     21.09 o 
  -1   1  15      711.75      638.67     37.96 o 
   0   1  15       45.89       70.81     24.68 o 
   1   1  15      103.55       78.85     18.16 o 
   2   1  15      181.87       87.28     28.06 o 
   3   1  15       78.75       94.35     37.99 o 
   4   1  15       60.87       87.24     31.30 o 
   5   1  15        2.31        9.67     21.33 o 
  -8   2  15        0.76        2.56     20.76 o 
  -7   2  15        8.79       -0.35     16.97 o 
  -6   2  15        4.44       22.76     16.20 o 
  -5   2  15       17.89       39.37     15.26 o 
  -4   2  15      142.70      127.76     22.96 o 
  -3   2  15      443.77      444.25     39.28 o 
  -2   2  15      237.66      250.09     27.56 o 
  -1   2  15      116.80       47.90     25.92 o 
   0   2  15       99.90      111.73     20.61 o 
   1   2  15        0.21       16.02     11.70 o 
   2   2  15        2.14        4.49     16.53 o 
   3   2  15        0.39       -3.43     17.75 o 
   4   2  15        0.97        3.31     18.73 o 
   5   2  15        8.64      -47.66     68.36 o 
  -8   3  15       11.69        1.42     23.69 o 
  -7   3  15       14.93        2.28     17.91 o 
  -6   3  15        1.13        1.01     14.94 o 
  -5   3  15        4.27       -3.75     14.49 o 
  -4   3  15       43.46       62.14     18.49 o 
  -3   3  15      298.71      341.96     31.88 o 
  -2   3  15      223.10      173.10     40.70 o 
  -1   3  15       48.03       29.28     13.09 o 
   0   3  15        0.21      -10.57     10.57 o 
   1   3  15       26.60       55.85     17.02 o 
   2   3  15       80.98       94.37     23.52 o 
   3   3  15        7.71        8.23     21.49 o 
   4   3  15       94.91        9.45     76.75 o 
   5   3  15        0.10       -6.17     30.89 o 
  -8   4  15      170.89      169.53     41.61 o 
  -7   4  15       13.88      -21.60     21.60 o 
  -6   4  15      120.86       91.49     26.07 o 
  -5   4  15      645.18      725.85     55.05 o 
  -4   4  15        6.11        7.17     17.28 o 
  -3   4  15       27.32       40.08     17.19 o 
  -2   4  15      131.81       90.83     26.57 o 
  -1   4  15        7.38      -12.78     12.78 o 
   0   4  15        1.29      -15.79     15.79 o 
   1   4  15      238.54      248.32     52.89 o 
   2   4  15       65.25       56.62     28.41 o 
   3   4  15       58.39       51.36     31.28 o 
   4   4  15        0.22      -20.98     20.98 o 
   5   4  15        0.02        8.35     32.41 o 
  -8   5  15       30.73       47.33     25.02 o 
  -7   5  15      310.55      183.75    101.15 o 
  -6   5  15      128.74      160.57     32.75 o 
  -5   5  15       88.44      111.37     44.01 o 
  -4   5  15      113.99      116.33     25.57 o 
  -3   5  15        3.68       21.93     15.67 o 
  -2   5  15        2.58        2.26     12.80 o 
  -1   5  15        2.29      -28.44     28.44 o 
   0   5  15      213.38      251.42     45.72 o 
   1   5  15       10.34        0.83     24.71 o 
   2   5  15       72.28       42.98     28.33 o 
   3   5  15       17.53       18.30     26.40 o 
   4   5  15        0.06        5.69     22.99 o 
   5   5  15        1.20       36.58     35.71 o 
  -7   6  15       53.93      -24.81     24.81 o 
  -6   6  15       10.08       59.89     52.66 o 
  -5   6  15      276.03      372.41     64.04 o 
  -4   6  15        4.01       13.52     24.74 o 
  -3   6  15      231.49      328.14     48.77 o 
  -2   6  15        5.90      -16.18     16.18 o 
  -1   6  15        7.20       -2.25     35.03 o 
   0   6  15      501.00      465.25     52.06 o 
   1   6  15        0.34       10.22     15.87 o 
   2   6  15       80.84       84.22     33.76 o 
   3   6  15        0.57       13.46     25.63 o 
   4   6  15       11.49       15.21     23.46 o 
   5   6  15       22.17      -13.27     29.87 o 
  -7   7  15      117.40       59.23     58.45 o 
  -6   7  15      121.64       46.25     54.54 o 
  -5   7  15      194.11      151.05     44.91 o 
  -4   7  15      298.15      408.24     65.74 o 
  -3   7  15       21.00       68.90     27.19 o 
  -2   7  15       12.22        8.00     26.02 o 
  -1   7  15       30.64       11.20     19.08 o 
   0   7  15       10.26       -4.08     20.32 o 
   1   7  15       69.08       70.10     24.28 o 
   2   7  15       16.48        7.31     23.36 o 
   3   7  15        1.37      -20.86     20.86 o 
   4   7  15        1.29       26.71     30.73 o 
   5   7  15       18.77      -19.19     34.95 o 
  -7   8  15       25.95       42.50     37.44 o 
  -6   8  15       58.23       19.44     27.24 o 
  -5   8  15       78.69      123.14     37.67 o 
  -4   8  15      156.83      220.04     50.87 o 
  -3   8  15       87.61      103.99     31.56 o 
  -2   8  15        2.33        5.40     20.09 o 
  -1   8  15       23.42       30.97     19.78 o 
   0   8  15       83.54       63.78     26.37 o 
   1   8  15       15.81       53.61     24.56 o 
   2   8  15        0.16      -17.71     22.15 o 
   3   8  15        0.44        7.74     25.81 o 
   4   8  15        1.58        4.81     28.21 o 
   5   8  15        5.42      -24.64     31.64 o 
  -7   9  15       47.92       22.30     32.25 o 
  -6   9  15       18.52      -23.84     23.84 o 
  -5   9  15       84.57       42.37     31.16 o 
  -4   9  15        0.41       26.49     24.99 o 
  -3   9  15       48.88      125.73     46.47 o 
  -2   9  15       46.56      103.83     31.96 o 
  -1   9  15        8.70       54.13     28.75 o 
   0   9  15        9.18       19.86     23.01 o 
   1   9  15        1.55      -13.19     20.51 o 
   2   9  15       12.88       53.70     28.67 o 
   3   9  15       30.22      -25.63     38.71 o 
   4   9  15       10.43       -1.42     36.38 o 
   5   9  15        1.05       -9.64     31.14 o 
  -7  10  15        9.11       28.25     41.65 o 
  -6  10  15        4.60       35.29     33.80 o 
  -5  10  15      126.67       29.87     60.24 o 
  -4  10  15        0.00       -4.34     39.07 o 
  -3  10  15        7.56       -1.94     20.37 o 
  -2  10  15       42.14       54.08     45.17 o 
  -1  10  15       96.01       28.51     52.26 o 
   0  10  15       29.37       27.59     20.06 o 
   1  10  15       15.35       31.57     18.43 o 
   2  10  15       35.18       33.64     24.38 o 
   3  10  15       10.43      -16.22     22.25 o 
   4  10  15        3.43      -35.27     44.36 o 
  -7  11  15        0.02      -10.50     47.73 o 
  -6  11  15       85.36      -14.06     29.67 o 
  -5  11  15       99.29       11.55     27.60 o 
  -4  11  15       18.65        3.71     25.33 o 
  -3  11  15       95.21      114.79     42.39 o 
  -2  11  15       19.30       -6.87     23.06 o 
  -1  11  15       17.04       13.98     28.48 o 
   0  11  15       38.59       67.19     39.92 o 
   1  11  15       18.62       12.08     19.46 o 
   3  11  15        6.49       17.44     26.42 o 
   4  11  15        2.05       26.74     36.05 o 
  -6  12  15        1.29       27.08     39.61 o 
  -5  12  15        5.86      -11.39     30.50 o 
  -4  12  15        0.26        2.23     24.04 o 
  -3  12  15       19.57       14.28     25.76 o 
  -2  12  15        0.61      -17.89     17.89 o 
  -1  12  15        3.52       -2.81     17.63 o 
   0  12  15       25.83        9.24     33.73 o 
   1  12  15       68.87        7.39     31.45 o 
   2  12  15       51.96       28.45     30.41 o 
   3  12  15        0.28       36.96     32.55 o 
   4  12  15        9.30       -1.99     35.21 o 
  -6  13  15      105.72      -21.47     35.38 o 
  -5  13  15       66.24      -28.34     28.34 o 
  -4  13  15        0.70       18.98     26.06 o 
  -3  13  15       75.57       31.79     22.09 o 
  -2  13  15        0.03       -0.73     21.72 o 
  -1  13  15       55.56       36.64     39.42 o 
   0  13  15        0.02       15.57     29.23 o 
   1  13  15       40.44       11.79     23.20 o 
   2  13  15        3.47       34.96     28.78 o 
   3  13  15       15.53       17.73     32.64 o 
  -5  14  15        0.50        5.23     66.12 o 
  -4  14  15        0.38       -4.56     29.01 o 
  -3  14  15        2.92       34.10     28.91 o 
  -2  14  15       11.01       20.97     22.99 o 
  -1  14  15       29.82      -12.06     17.07 o 
   0  14  15       12.73       16.42     22.02 o 
   1  14  15       27.05       13.46     21.08 o 
   2  14  15        2.65       -4.36     26.98 o 
   3  14  15        0.73       -4.36     32.75 o 
  -5  15  15        0.96       13.12     31.41 o 
  -4  15  15        1.93      -20.45     27.88 o 
  -3  15  15      106.15       48.11     46.07 o 
  -2  15  15       34.62        7.90     27.93 o 
  -1  15  15       41.91       52.75     25.69 o 
   0  15  15        0.00        2.02     21.22 o 
   1  15  15        0.50      -23.40     34.55 o 
   2  15  15       50.69       58.25     38.92 o 
   3  15  15        4.37        7.76     35.64 o 
  -5  16  15        8.49       26.02     48.08 o 
  -4  16  15        2.86      -19.50     31.40 o 
  -3  16  15        2.44       28.21     44.09 o 
  -2  16  15        5.63       -1.96     27.28 o 
  -1  16  15       10.55       31.87     20.51 o 
   0  16  15        7.86        6.52     18.21 o 
   1  16  15       13.66       44.72     23.26 o 
   2  16  15        8.19       22.98     37.49 o 
  -4  17  15       10.20       37.33     37.96 o 
  -3  17  15        1.59       18.96     32.56 o 
  -2  17  15       21.39       66.96     25.09 o 
  -1  17  15        0.91        7.17     21.07 o 
   0  17  15       50.70       59.09     25.63 o 
   1  17  15       26.87       -5.24     23.65 o 
  -3  18  15        4.65       19.56     35.36 o 
  -2  18  15        1.96       17.92     24.94 o 
  -1  18  15       21.28       40.21     25.34 o 
   0  18  15       17.70       25.54     24.76 o 
   1  18  15       22.94       -0.32     25.99 o 
  -7   0  16        0.61       16.03     26.61 o 
  -6   0  16       88.88      158.87     38.05 o 
  -5   0  16      300.83      318.30     53.63 o 
  -4   0  16      216.70      216.69     43.69 o 
  -3   0  16      214.75      205.87     61.14 o 
  -2   0  16      194.32      167.97     35.55 o 
  -1   0  16       66.43       73.03     30.19 o 
   0   0  16        2.49       29.78     19.46 o 
   1   0  16       14.70        8.10     17.54 o 
   2   0  16       20.12       -4.31     27.72 o 
   3   0  16       47.38       13.99     32.92 o 
   4   0  16        0.81       46.20     39.56 o 
   5   0  16       19.18       10.20     33.96 o 
  -7   1  16       16.65       19.57     19.36 o 
  -6   1  16        2.27      -15.77     15.77 o 
  -5   1  16       32.02       62.29     19.87 o 
  -4   1  16       99.66      101.76     22.38 o 
  -3   1  16      381.11      402.80     48.36 o 
  -2   1  16       29.28       53.90     15.70 o 
  -1   1  16       16.26       14.71     11.68 o 
   0   1  16        3.67        8.37     12.53 o 
   1   1  16        1.97      -12.44     12.44 o 
   2   1  16        3.03       10.14     20.78 o 
   3   1  16        9.27       11.90     26.87 o 
   4   1  16       10.90      -19.23     20.45 o 
   5   1  16       18.85       20.08     32.46 o 
  -7   2  16      148.04      136.36     52.95 o 
  -6   2  16       23.18       15.12     17.17 o 
  -5   2  16       37.64       26.35     16.45 o 
  -4   2  16       11.64        5.09     14.28 o 
  -3   2  16       42.13       44.37     16.20 o 
  -2   2  16       26.44       58.02     14.94 o 
  -1   2  16       18.68        8.27     11.02 o 
   0   2  16      214.68      242.16     26.06 o 
   1   2  16       10.75        6.67     14.39 o 
   2   2  16       36.67       38.83     20.96 o 
   3   2  16       42.58       42.03     29.64 o 
   4   2  16        0.62      -23.69     23.69 o 
   5   2  16       24.05        9.22     36.08 o 
  -7   3  16       62.94       52.01     25.68 o 
  -6   3  16      112.73      122.61     29.45 o 
  -5   3  16       23.79       33.83     20.08 o 
  -4   3  16       24.39       42.65     21.51 o 
  -3   3  16      161.75      219.78     33.14 o 
  -2   3  16        0.02       -7.44     20.00 o 
  -1   3  16      111.01       97.32     19.90 o 
   0   3  16        1.36      -12.43     12.43 o 
   1   3  16      169.05      171.16     33.59 o 
   2   3  16       10.88        9.64     21.43 o 
   3   3  16       30.72       10.86     21.99 o 
   4   3  16       16.22       35.58     28.69 o 
   5   3  16        1.95      -35.12     35.12 o 
  -7   4  16        0.54      -22.75     22.75 o 
  -6   4  16       13.82        8.73     18.90 o 
  -5   4  16       50.84      106.29     26.42 o 
  -4   4  16      137.52      160.47     42.60 o 
  -3   4  16       20.95      -15.85     17.70 o 
  -2   4  16       19.90       45.06     15.49 o 
  -1   4  16       24.13       50.92     27.72 o 
   0   4  16      114.19      177.98     58.76 o 
   1   4  16       12.66       36.43     18.32 o 
   2   4  16        1.38       17.91     25.58 o 
   3   4  16       26.76       13.13     24.66 o 
   4   4  16        0.04       17.21     28.32 o 
   5   4  16        0.07        4.51     35.18 o 
  -7   5  16       44.47       27.99     32.77 o 
  -6   5  16        1.74      -18.02     18.02 o 
  -5   5  16        0.64       22.14     25.17 o 
  -4   5  16       90.88       72.93     33.45 o 
  -3   5  16        1.15        3.12     21.75 o 
  -2   5  16        0.91        0.98     17.90 o 
  -1   5  16       21.66        2.91     21.08 o 
   0   5  16       17.92      -20.27     28.53 o 
   1   5  16       49.14      110.48     27.24 o 
   2   5  16       69.68      101.39     48.49 o 
   3   5  16       36.36       47.23     32.65 o 
   4   5  16        3.15      -25.54     26.81 o 
   5   5  16        7.21       31.35     35.44 o 
  -7   6  16       65.55       -8.20     29.24 o 
  -6   6  16        7.41       -6.53     29.72 o 
  -5   6  16       16.99       51.83     27.97 o 
  -4   6  16      213.81      247.90    114.60 o 
  -3   6  16       29.24       55.82     25.78 o 
  -2   6  16       22.63        9.39     21.09 o 
  -1   6  16       66.52      115.55     29.91 o 
   0   6  16       12.09       -8.70     27.27 o 
   1   6  16      124.19      168.79     34.15 o 
   2   6  16        3.41      -18.10     48.22 o 
   3   6  16       45.95       11.74     25.77 o 
   4   6  16       45.78       22.11     34.06 o 
  -7   7  16        3.24        0.51     47.81 o 
  -6   7  16        7.58       -8.33     26.48 o 
  -5   7  16       53.58       47.75     29.38 o 
  -4   7  16       22.67       32.90     28.30 o 
  -3   7  16      221.01      269.00     48.30 o 
  -2   7  16      103.14      107.39     51.22 o 
  -1   7  16       26.08       10.04     20.03 o 
   0   7  16       52.35       81.90     39.38 o 
   1   7  16       87.77       55.47     21.89 o 
   2   7  16        0.17      -11.55     21.97 o 
   3   7  16        2.06       12.74     23.36 o 
   4   7  16        0.23        6.36     34.49 o 
  -7   8  16       10.02      -16.15     30.87 o 
  -6   8  16       71.54       48.64     64.19 o 
  -5   8  16        1.08       18.31     25.40 o 
  -4   8  16        0.18        1.17     32.47 o 
  -3   8  16        2.23       17.69     28.66 o 
  -2   8  16       93.02      119.32     33.58 o 
  -1   8  16        7.59       -5.92     18.47 o 
   0   8  16       15.51      -18.84     27.72 o 
   1   8  16        7.38       -7.21     20.29 o 
   2   8  16        0.13        5.25     22.86 o 
   3   8  16        2.90        4.16     26.17 o 
   4   8  16        0.01      -20.32     30.06 o 
  -7   9  16       41.28       17.62     36.18 o 
  -6   9  16       24.39      -10.86     35.44 o 
  -5   9  16      147.18       48.91     51.85 o 
  -4   9  16      181.62       73.31     36.05 o 
  -3   9  16       13.42        9.35     43.73 o 
  -2   9  16       18.31       43.06     24.86 o 
  -1   9  16       30.67       42.63     24.18 o 
   0   9  16       48.06       40.01     33.37 o 
   1   9  16       30.54        5.49     18.49 o 
   2   9  16       21.00       10.03     21.18 o 
   3   9  16       24.19      -24.01     28.57 o 
   4   9  16        4.32        1.51     30.43 o 
  -6  10  16        4.84       24.68     33.66 o 
  -5  10  16      408.00      196.26    199.65 o 
  -4  10  16        2.96       21.38     23.28 o 
  -3  10  16       49.11       32.17     41.04 o 
  -2  10  16       41.44       96.05     26.39 o 
  -1  10  16        0.15       -6.58     16.32 o 
   0  10  16        3.83       17.45     24.88 o 
   1  10  16       52.51        7.27     31.61 o 
   2  10  16        0.50      -10.79     28.48 o 
   3  10  16       24.76       -8.60     29.38 o 
   4  10  16        0.16        9.44     34.55 o 
  -6  11  16       11.73      -33.46     33.46 o 
  -5  11  16       37.69       -4.71     28.55 o 
  -4  11  16       98.58       92.64     39.96 o 
  -3  11  16       18.60       12.15     23.06 o 
  -2  11  16        0.83       -8.34     24.40 o 
  -1  11  16       24.80       47.32     20.77 o 
   0  11  16        3.56        4.31     18.15 o 
   1  11  16       34.62       16.64     38.87 o 
   2  11  16        6.90       -0.65     27.18 o 
   3  11  16       39.77       14.05     28.98 o 
  -6  12  16       43.29      -10.17     36.13 o 
  -5  12  16        8.75      -15.21     32.16 o 
  -4  12  16        2.73        6.93     35.43 o 
  -3  12  16        0.05       36.09     26.06 o 
  -2  12  16       52.08       39.23     81.77 o 
  -1  12  16        1.84        7.85     19.19 o 
   0  12  16        0.37      -15.19     15.25 o 
   1  12  16       58.51       62.56     36.99 o 
   2  12  16       62.19       39.16     37.05 o 
   3  12  16        0.37       21.06     34.63 o 
  -5  13  16        2.12        6.58     39.65 o 
  -4  13  16        1.46       18.71     32.28 o 
  -3  13  16        0.27       39.08     29.29 o 
  -2  13  16       12.86       16.31     23.24 o 
  -1  13  16        0.00      -15.66     16.90 o 
   0  13  16       27.54        8.92     21.23 o 
   1  13  16       13.75       18.57     21.54 o 
   3  13  16       10.52        7.03     36.17 o 
  -5  14  16        1.39      -23.39     35.98 o 
  -4  14  16        3.22       29.38     34.89 o 
  -3  14  16       31.27        7.97     28.92 o 
  -2  14  16        4.96      -25.39     25.39 o 
  -1  14  16        5.61       -5.55     21.85 o 
   0  14  16        0.69      -23.09     23.09 o 
   1  14  16       92.69       39.25     26.06 o 
   2  14  16       30.18       34.39     32.93 o 
  -4  15  16       13.58       62.34     38.17 o 
  -3  15  16        7.75       -8.20     42.25 o 
  -2  15  16        5.09      -12.63     30.93 o 
  -1  15  16        0.20       33.49     24.10 o 
   0  15  16        0.01        8.52     24.32 o 
   1  15  16       19.36       25.95     24.92 o 
   2  15  16        0.18       36.28     39.88 o 
  -4  16  16       26.21       41.04     52.61 o 
  -3  16  16        0.27      -11.17     32.20 o 
  -2  16  16       10.37      -45.94     75.40 o 
  -1  16  16        4.29       26.36     38.75 o 
   0  16  16       26.29       56.93     26.68 o 
   1  16  16        8.42        4.04     26.66 o 
  -3  17  16        0.11       72.45     36.90 o 
  -2  17  16       21.92       25.76     32.83 o 
  -1  17  16        0.43       11.99     31.44 o 
   0  17  16        0.09      -19.00     35.40 o 
  -7   1  17        3.72       -0.36     18.94 o 
  -6   1  17       10.99        0.96     16.80 o 
  -5   1  17        4.75       -6.43     23.27 o 
  -4   1  17        2.57       -0.04     14.68 o 
  -3   1  17       19.66       26.92     15.01 o 
  -2   1  17       72.27       41.02     14.83 o 
  -1   1  17        1.22      -10.76     10.76 o 
   0   1  17       81.62      101.49     20.28 o 
   1   1  17        0.65        1.67     15.56 o 
   2   1  17       28.50       17.21     23.19 o 
   3   1  17        3.51      -11.43     24.45 o 
   4   1  17       14.67       41.38     29.55 o 
  -7   2  17       42.10       46.22     27.38 o 
  -6   2  17       92.64      111.07     27.62 o 
  -5   2  17       68.28      101.45     25.03 o 
  -4   2  17        3.75       19.70     16.90 o 
  -3   2  17      143.22      238.13     35.39 o 
  -2   2  17        9.94       40.78     19.99 o 
  -1   2  17       25.55       -5.80     11.88 o 
   0   2  17        0.00       -1.18     18.75 o 
   1   2  17       53.02       21.49     18.56 o 
   2   2  17       11.55       10.59     24.76 o 
   3   2  17       29.13       26.71     42.12 o 
   4   2  17        2.17       -6.74     30.36 o 
  -7   3  17        6.32       50.08     25.71 o 
  -6   3  17       41.37       42.11     23.22 o 
  -5   3  17       30.30       61.49     22.08 o 
  -4   3  17        0.41       -5.57     17.64 o 
  -3   3  17        0.33       -8.90     23.23 o 
  -2   3  17        0.29       -4.10     16.96 o 
  -1   3  17       61.99       26.11     21.78 o 
   0   3  17        0.08        2.99     17.41 o 
   1   3  17        3.21       23.71     18.91 o 
   2   3  17       17.05       15.30     51.09 o 
   3   3  17        0.15      -22.33     24.20 o 
   4   3  17       48.73       31.81     97.74 o 
  -7   4  17        0.58      -10.84     29.24 o 
  -6   4  17       24.08       32.79     28.69 o 
  -5   4  17        0.06       -9.48     22.35 o 
  -4   4  17       11.17      -20.46     20.46 o 
  -3   4  17        0.36      -16.10     18.28 o 
  -2   4  17        6.26       53.66     28.84 o 
  -1   4  17       15.00        4.90     21.14 o 
   0   4  17       14.24       27.56     18.04 o 
   1   4  17        2.16       -6.01     17.45 o 
   2   4  17       16.51       34.78     25.70 o 
   3   4  17        2.40       46.36     28.00 o 
   4   4  17        0.45       16.47     41.36 o 
  -7   5  17        8.90      -10.50     30.40 o 
  -6   5  17        0.23       -7.76     28.68 o 
  -5   5  17       22.62       11.44     25.29 o 
  -4   5  17        5.38        1.00     40.46 o 
  -3   5  17       46.23       64.86     28.66 o 
  -2   5  17       12.66       28.06     20.53 o 
  -1   5  17       23.08       16.14     16.94 o 
   0   5  17        2.53       -4.94     14.87 o 
   1   5  17      386.67      462.54     50.91 o 
   2   5  17        9.77       -1.78     23.90 o 
   3   5  17       27.36       30.92     40.28 o 
   4   5  17       70.84       47.06     58.67 o 
  -7   6  17       19.47      -22.31     32.73 o 
  -6   6  17        2.08       19.15     32.91 o 
  -5   6  17        7.80       -3.06     25.24 o 
  -4   6  17       92.27      142.49     39.66 o 
  -3   6  17        7.99       12.40     21.53 o 
  -2   6  17        2.40        1.77     19.59 o 
  -1   6  17        8.54       16.44     23.18 o 
   0   6  17       55.99       93.61     26.64 o 
   1   6  17       40.63       67.20     38.12 o 
   2   6  17       73.77       79.09     33.73 o 
   3   6  17        9.57       32.75     34.81 o 
   4   6  17        4.83       25.50     36.66 o 
  -6   7  17       14.27        3.06     33.67 o 
  -5   7  17       21.23       16.57     27.56 o 
  -4   7  17      129.47      230.71     47.92 o 
  -3   7  17       23.76       55.62     37.18 o 
  -2   7  17        6.25       30.49     24.80 o 
  -1   7  17        0.77      -12.44     15.76 o 
   0   7  17        0.00       36.58     18.21 o 
   1   7  17        8.63        4.35     18.35 o 
   2   7  17        3.11      -20.83     22.17 o 
   3   7  17        0.24        3.89     31.71 o 
   4   7  17        4.65       31.31     38.65 o 
  -6   8  17        5.44      -13.77     32.71 o 
  -5   8  17      130.23       87.94     43.11 o 
  -4   8  17        7.61       -0.91     24.77 o 
  -3   8  17       50.41       74.34     48.67 o 
  -2   8  17       26.02      -13.69     54.36 o 
  -1   8  17       58.27       68.87     23.14 o 
   0   8  17        0.04      -16.12     16.12 o 
   1   8  17        8.82        8.70     27.30 o 
   2   8  17        1.11       24.59     24.89 o 
   3   8  17        0.00      -12.12     34.27 o 
  -6   9  17       22.66      -11.53     58.67 o 
  -5   9  17       40.53       16.41     31.86 o 
  -4   9  17        5.98       -5.75     37.00 o 
  -3   9  17        1.64       31.19     73.52 o 
  -2   9  17       39.25       77.00     28.41 o 
  -1   9  17        0.75       19.80     19.42 o 
   0   9  17        0.30       -2.72     19.60 o 
   1   9  17       26.92        6.78     15.87 o 
   2   9  17        0.15       12.43     25.12 o 
   3   9  17        0.27       24.18     35.15 o 
  -6  10  17        5.74       -7.11     35.08 o 
  -5  10  17       11.58      -15.88     27.40 o 
  -4  10  17        1.52       62.11     30.57 o 
  -3  10  17       27.18       49.45     39.83 o 
  -2  10  17        5.27       -0.21     20.16 o 
  -1  10  17      161.70       90.31    100.38 o 
   0  10  17       26.24        6.80     16.00 o 
   1  10  17        4.55       29.69     23.80 o 
   2  10  17       58.85       68.49     49.70 o 
   3  10  17       25.88        8.95     34.36 o 
  -5  11  17        0.74       -8.43     31.96 o 
  -4  11  17        1.24       22.18     35.36 o 
  -3  11  17        0.59       24.72     27.93 o 
  -2  11  17       19.42       -3.22     21.79 o 
  -1  11  17        8.12       -2.35     42.03 o 
   0  11  17       12.30        9.51     39.05 o 
   1  11  17        1.62       -5.29     19.21 o 
   2  11  17       78.27       66.86     73.11 o 
   3  11  17       41.63       18.12     33.55 o 
  -5  12  17        4.06        7.86     35.59 o 
  -4  12  17        0.39       11.55     31.03 o 
  -3  12  17        0.00        9.31     46.16 o 
  -2  12  17        1.46        9.50     25.46 o 
  -1  12  17       13.93        8.06     21.84 o 
   0  12  17        0.90       11.41     22.20 o 
   1  12  17        0.08       20.20     24.96 o 
   2  12  17       19.91       50.44     61.76 o 
  -5  13  17        0.75       33.54     40.24 o 
  -4  13  17        0.30       24.05     37.78 o 
  -3  13  17        4.57       12.44     45.62 o 
  -2  13  17        0.95      -21.10     21.10 o 
  -1  13  17        9.65      -17.78     23.50 o 
   0  13  17       10.14       35.43     22.15 o 
   1  13  17       19.55       17.63     26.61 o 
   2  13  17        2.71       24.41     33.40 o 
  -4  14  17        2.89       38.61     43.29 o 
  -3  14  17        1.11        5.39     61.00 o 
  -2  14  17       81.36       17.69     34.48 o 
  -1  14  17        0.03      -28.43     28.43 o 
   0  14  17       36.78       14.54     24.05 o 
   1  14  17        0.06      -16.85     24.67 o 
  -3  15  17        0.26      -14.91     36.34 o 
  -2  15  17        0.49      -16.73     32.44 o 
  -1  15  17       12.81       10.94     32.40 o 
   0  15  17        2.41       11.33     22.56 o 
   1  15  17       70.83       59.93     42.61 o 
  -2  16  17        1.05      -26.80     30.76 o 
  -1  16  17       26.20       12.89     32.96 o 
  -6   0  18      159.12      182.59     37.09 o 
  -5   0  18       81.01       51.99     68.94 o 
  -4   0  18       12.01       36.59     23.01 o 
  -3   0  18        0.64        5.04     37.95 o 
  -2   0  18        0.38       -2.41     24.54 o 
  -1   0  18        9.11      -18.51     18.51 o 
   0   0  18       25.18       34.79     22.17 o 
   1   0  18       94.01      153.13     56.88 o 
   2   0  18        7.90        2.15     34.45 o 
   4   0  18       54.20       20.36     62.53 o 
  -6   1  18       12.45      -19.00     19.00 o 
  -5   1  18       18.12       22.90     19.78 o 
  -4   1  18        0.46       19.28     17.55 o 
  -3   1  18        3.55      -23.20     23.20 o 
  -2   1  18        7.76       -6.13     15.22 o 
  -1   1  18        0.10        6.45     20.22 o 
   0   1  18        0.03       -3.23     16.18 o 
   1   1  18       23.91       29.31     18.01 o 
   2   1  18        2.14      -19.58     21.53 o 
   3   1  18       35.03       13.26     29.96 o 
   4   1  18       18.19      -26.37     49.79 o 
  -6   2  18        1.42       -3.66     20.34 o 
  -5   2  18        0.01       27.24     20.20 o 
  -4   2  18       14.19      -16.99     17.82 o 
  -3   2  18       93.51      147.57     29.50 o 
  -2   2  18        0.09       -5.40     15.89 o 
  -1   2  18        2.50      -11.71     39.79 o 
   0   2  18       30.70       17.12     24.02 o 
   1   2  18       19.01       32.92     37.11 o 
   2   2  18       51.26       85.22     30.20 o 
   3   2  18       21.56       36.47     27.04 o 
   4   2  18        1.28       -4.87     35.65 o 
  -6   3  18        1.86      -40.77     40.77 o 
  -5   3  18        8.89       45.39     29.00 o 
  -4   3  18        1.31       48.08     25.45 o 
  -3   3  18       24.25       78.35     47.32 o 
  -2   3  18        1.37      -18.95     18.95 o 
  -1   3  18        0.04        2.48     26.96 o 
   0   3  18      117.43       78.31     24.45 o 
   1   3  18        2.59       12.19     19.50 o 
   2   3  18        9.33      -11.57     22.01 o 
   3   3  18        0.35       -9.41     34.04 o 
  -6   4  18        0.85       -4.88     26.81 o 
  -5   4  18        9.22      -21.72     24.82 o 
  -4   4  18      124.84      107.91     37.84 o 
  -3   4  18       27.71       81.71     31.20 o 
  -2   4  18       49.81       17.07     49.79 o 
  -1   4  18      112.48      117.83     39.20 o 
   0   4  18       20.07       10.60     18.73 o 
   1   4  18      115.59      143.40     32.31 o 
   2   4  18      127.96      124.62     51.13 o 
   3   4  18      121.49      131.58    130.80 o 
  -6   5  18        4.78      -15.27     29.67 o 
  -5   5  18        7.18      -25.16     25.16 o 
  -4   5  18        9.41      -18.75     21.66 o 
  -3   5  18       14.24       39.33     26.72 o 
  -2   5  18        0.30       26.92     20.35 o 
  -1   5  18        0.73      -18.24     34.85 o 
   0   5  18       36.80       36.32     26.45 o 
   1   5  18       40.49       68.44     30.15 o 
   2   5  18        0.89       -8.47     23.19 o 
   3   5  18        1.89       -7.06     31.24 o 
  -6   6  18        0.87       38.20     28.02 o 
  -5   6  18        0.37       36.10     38.80 o 
  -4   6  18       55.11       76.02     37.59 o 
  -3   6  18       59.18       64.51     52.97 o 
  -2   6  18        5.69      -16.67     16.67 o 
  -1   6  18       36.48       27.13     23.72 o 
   0   6  18       27.49        4.56     21.49 o 
   1   6  18        7.84       41.95     20.16 o 
   2   6  18        4.75       33.06     28.95 o 
   3   6  18        4.44       16.50     36.71 o 
  -6   7  18        1.02      -10.33     30.16 o 
  -5   7  18        5.96       15.96     27.59 o 
  -4   7  18       58.64       81.26     60.06 o 
  -3   7  18        0.50       -9.98     22.16 o 
  -2   7  18       27.60       51.69     23.86 o 
  -1   7  18      184.07      256.02     51.70 o 
   0   7  18        8.35       -2.40     17.88 o 
   1   7  18        1.36      -22.81     32.78 o 
   2   7  18       22.88       28.09     43.55 o 
   3   7  18        0.97       -9.22     30.04 o 
  -6   8  18        1.52      -31.90     31.90 o 
  -5   8  18       12.71       29.08     33.89 o 
  -4   8  18       36.98       55.81     29.51 o 
  -3   8  18       31.65       43.11     24.28 o 
  -2   8  18       22.30       26.14     23.83 o 
  -1   8  18        5.23      -16.21     22.21 o 
   0   8  18        4.92      -14.12     15.88 o 
   1   8  18       12.84       10.88     20.00 o 
   2   8  18        2.48      -16.98     30.73 o 
   3   8  18        1.48       10.64     35.66 o 
  -5   9  18       23.07       67.07     38.35 o 
  -4   9  18       26.00       46.53     32.16 o 
  -3   9  18       41.40       16.37     24.50 o 
  -2   9  18       11.10        5.55     25.66 o 
  -1   9  18        0.00       -3.01     21.88 o 
   0   9  18       13.98       15.08     23.16 o 
   1   9  18       10.61        2.54     20.48 o 
   2   9  18        6.79       -2.18     30.13 o 
  -5  10  18       47.08       12.26     33.23 o 
  -4  10  18       63.23       49.75     31.32 o 
  -3  10  18        2.10       47.30     37.32 o 
  -2  10  18       37.02       10.67     25.62 o 
  -1  10  18       60.08        7.85     21.69 o 
   0  10  18        4.58       12.02     21.96 o 
   1  10  18       35.73       18.37     22.50 o 
   2  10  18        2.73       29.31     39.65 o 
  -5  11  18       35.84      -14.20     33.14 o 
  -4  11  18       40.84       29.65     33.95 o 
  -3  11  18       46.35       47.01     29.50 o 
  -2  11  18       30.51       34.66     32.65 o 
  -1  11  18      129.28      103.87     96.93 o 
   0  11  18       35.60       21.54     24.88 o 
   1  11  18       67.01       51.81     41.39 o 
   2  11  18       82.19       29.48     49.83 o 
  -4  12  18        1.42      -26.95     79.12 o 
  -3  12  18       13.99        5.03     27.18 o 
  -2  12  18        6.59        5.20     25.66 o 
  -1  12  18        0.42      -23.69     23.69 o 
   0  12  18        0.03       20.88     23.58 o 
   1  12  18       14.76       10.50     28.55 o 
  -3  13  18        7.71       59.90     31.79 o 
  -2  13  18        0.18      -28.85     29.71 o 
  -1  13  18       60.78       24.36     50.73 o 
   0  13  18        0.28       15.09     28.23 o 
   1  13  18       39.86       39.26     43.08 o 
  -3  14  18       30.26       24.67     57.23 o 
  -2  14  18        2.16        1.32     32.53 o 
  -1  14  18        0.14       13.47     26.60 o 
   0  14  18        6.88       23.44     29.64 o 
  -6   1  19       28.59        9.11     53.34 o 
  -5   1  19        0.01      -19.67     19.67 o 
  -4   1  19       11.50        4.87     19.91 o 
  -3   1  19        3.77       31.03     19.98 o 
  -2   1  19        1.04       27.09     16.78 o 
  -1   1  19        0.01        5.77     20.47 o 
   0   1  19       21.73      -13.57     18.80 o 
   1   1  19       23.39        8.75     26.09 o 
   2   1  19       31.06       52.09     32.03 o 
   3   1  19        6.42      -28.44     57.77 o 
  -6   2  19       32.72       47.96     34.67 o 
  -5   2  19        9.49       12.14     52.39 o 
  -4   2  19        0.20       33.05     27.25 o 
  -3   2  19        1.32       14.75     50.01 o 
  -2   2  19       13.25      -28.93     28.93 o 
  -1   2  19       25.41        4.21     26.91 o 
   0   2  19       54.04        1.70     19.65 o 
   1   2  19       18.57       24.92     21.12 o 
   2   2  19        6.14        3.48     36.60 o 
   3   2  19       20.00       64.60     42.98 o 
  -6   3  19        3.95      -19.10     29.92 o 
  -5   3  19        3.58       62.44     32.02 o 
  -4   3  19       12.85       11.17     44.81 o 
  -3   3  19        1.79       25.63     25.41 o 
  -2   3  19        1.46       53.04     31.08 o 
  -1   3  19       42.77       43.69     22.43 o 
   0   3  19        0.01      -11.06     18.81 o 
   1   3  19        2.46       45.96     21.06 o 
   2   3  19       16.55       18.79     34.90 o 
   3   3  19        1.45      -35.06     35.06 o 
  -6   4  19        8.76        5.01     32.54 o 
  -5   4  19        1.11      -14.95     28.89 o 
  -4   4  19        7.98       25.77     46.60 o 
  -3   4  19       10.53       63.44     29.56 o 
  -2   4  19       30.27       83.21     27.93 o 
  -1   4  19       20.19       20.78     21.88 o 
   0   4  19       19.62       41.07     21.85 o 
   1   4  19        5.88      -14.81     17.82 o 
   2   4  19       34.12       64.14     87.02 o 
  -5   5  19        0.48       -3.89     25.44 o 
  -4   5  19        7.55       16.78     38.40 o 
  -3   5  19       73.99       81.34     33.78 o 
  -2   5  19       23.08       10.09     22.03 o 
  -1   5  19       40.54       75.04     25.74 o 
   0   5  19       58.94       75.99     25.71 o 
   1   5  19       28.42        6.05     22.84 o 
   2   5  19        5.27       27.17     34.26 o 
  -5   6  19       37.95       67.19     32.83 o 
  -4   6  19      135.49      217.93     50.32 o 
  -3   6  19        0.11       20.12     24.98 o 
  -2   6  19      105.06      120.69     36.11 o 
  -1   6  19       68.90      113.59     26.94 o 
   0   6  19       13.46       28.17     17.36 o 
   2   6  19       17.30       -0.53     30.45 o 
  -5   7  19       98.77      171.82     45.71 o 
  -4   7  19        8.45       81.01     32.69 o 
  -3   7  19       56.88       18.23     33.46 o 
  -2   7  19       27.26       22.16     24.30 o 
  -1   7  19       12.97       12.30     22.96 o 
   0   7  19      152.28      225.17     37.28 o 
   1   7  19       44.30       63.12     53.74 o 
   2   7  19       37.80       12.50     70.96 o 
  -5   8  19        5.76       18.38     36.51 o 
  -4   8  19        2.82        9.53     31.15 o 
  -3   8  19        5.10       55.57     30.96 o 
  -2   8  19       50.58       35.35     24.24 o 
  -1   8  19       23.40       16.21     26.35 o 
   0   8  19       14.39       23.77     21.77 o 
   1   8  19        3.67       -4.55     33.24 o 
   2   8  19        7.87       34.62     34.90 o 
  -4   9  19        0.46        1.05     32.51 o 
  -3   9  19      146.96       50.68     30.19 o 
  -2   9  19        5.95      -14.35     36.29 o 
  -1   9  19       44.92       28.70     32.70 o 
   0   9  19       87.33       42.95     25.04 o 
   1   9  19        3.65       24.64     29.02 o 
  -4  10  19        5.52       -8.84     29.44 o 
  -3  10  19       17.63       10.70     30.51 o 
  -2  10  19       12.48       28.06     24.62 o 
  -1  10  19       57.52       59.44     61.50 o 
   0  10  19       16.75       36.81     25.44 o 
   1  10  19       21.73      -23.73     23.73 o 
  -3  11  19       70.94      115.06     77.87 o 
  -2  11  19       16.86        0.77     26.90 o 
  -1  11  19        9.63       54.30     29.74 o 
   0  11  19        7.52       62.89     29.78 o 
  -3  12  19        0.58       27.09     35.79 o 
  -2  12  19        0.02      -25.00     25.00 o 
  -1  12  19       99.52       93.45     73.61 o 
  -5   0  20        2.58      -33.64     33.64 o 
  -4   0  20       41.32       10.94     31.85 o 
  -3   0  20        5.95      -22.43     28.53 o 
  -2   0  20       84.69       66.56     41.98 o 
   0   0  20        9.11       51.49     39.92 o 
   1   0  20        2.27      -29.87     38.40 o 
   2   0  20        2.75       -0.18     48.53 o 
  -5   1  20        0.01       66.56     32.47 o 
  -4   1  20        4.95       34.09     35.52 o 
  -3   1  20        6.08      -29.69     29.69 o 
  -2   1  20        4.19      -26.55     27.27 o 
  -1   1  20       10.90      -20.76     23.19 o 
   0   1  20        6.86       13.64     36.69 o 
   1   1  20        0.02      -34.81     34.81 o 
   2   1  20        0.16       16.24     46.92 o 
  -5   2  20       26.01       11.87     67.15 o 
  -4   2  20       25.94       43.78     27.11 o 
  -3   2  20        0.28       -2.11     24.57 o 
  -2   2  20        4.93      -20.03     20.03 o 
  -1   2  20       11.18       46.65     33.01 o 
   0   2  20        0.14       29.50     22.58 o 
   1   2  20        0.65      -24.21     24.21 o 
   2   2  20       56.01       49.07     51.76 o 
  -5   3  20        6.45       19.98     53.47 o 
  -4   3  20       71.26      139.81     99.76 o 
  -3   3  20        6.28       17.21     40.05 o 
  -2   3  20        9.04      -30.81     31.35 o 
  -1   3  20       23.04       29.60     35.61 o 
   0   3  20      140.78      162.07     28.15 o 
   1   3  20        0.07      -27.90     27.90 o 
   2   3  20       55.43       58.84     41.03 o 
  -5   4  20       15.07      -26.07     29.41 o 
  -4   4  20        0.24       -2.05     33.01 o 
  -3   4  20       34.28       56.29     29.42 o 
  -2   4  20       11.86      -18.74     20.08 o 
  -1   4  20       20.39       53.20     32.21 o 
   0   4  20        5.36       25.69     36.42 o 
   1   4  20       86.23       62.64     27.99 o 
  -4   5  20        1.33      -16.53     29.46 o 
  -3   5  20        1.71       10.10     25.42 o 
  -2   5  20       10.06       45.00     47.05 o 
  -1   5  20        0.53       29.09     23.04 o 
   0   5  20        0.03        4.41     28.19 o 
   1   5  20       61.14       86.72     30.44 o 
  -4   6  20       27.94      -14.60     34.49 o 
  -3   6  20       47.47      120.99     35.85 o 
  -2   6  20        1.26       67.08     38.71 o 
  -1   6  20       11.32       63.33     29.78 o 
   0   6  20        6.77        2.50     30.05 o 
   1   6  20       57.39       51.26     30.20 o 
  -4   7  20       64.21       53.36     30.57 o 
  -3   7  20       41.61       94.61     36.71 o 
  -2   7  20        2.83       40.94     27.00 o 
  -1   7  20        6.57       -2.39     26.06 o 
   0   7  20       11.04        3.70     29.18 o 
   1   7  20       28.45       30.16     25.43 o 
  -3   8  20       31.10       42.75     30.99 o 
  -2   8  20       56.16       54.97     29.88 o 
  -1   8  20       42.02      140.57     61.09 o 
   0   8  20        0.11      -25.26     30.75 o 
  -3   9  20        7.05       47.96     34.62 o 
  -2   9  20        0.86      -43.46     43.46 o 
  -1   9  20        5.83       25.66     44.23 o 
   0   9  20        1.70       -1.19     35.22 o 
  -2  10  20        6.57        4.94     26.76 o 
  -1  10  20        0.17       47.55     59.84 o 
  -4   1  21        2.07      -10.32     37.14 o 
  -3   1  21        0.45       11.30     33.73 o 
  -2   1  21        4.07      -37.14     37.14 o 
  -4   2  21        6.17       15.16     44.14 o 
  -3   2  21       43.55       88.09     43.06 o 
  -2   2  21       27.68       47.99     35.79 o 
  -1   2  21        0.02      -10.88     25.28 o 
  -3   3  21       58.66       47.31     30.88 o 
  -2   3  21        7.08       -4.19     47.86 o 
  -1   3  21        0.01        8.07     22.94 o 
   0   3  21       11.30      -23.03     23.03 o 
  -3   4  21       35.03       51.69    113.80 o 
  -2   4  21        3.41        4.45     35.79 o 
  -1   4  21        0.44       -7.19     23.06 o 
   0   4  21       67.77       95.84     41.78 o 
  -3   5  21       35.64       45.57     35.79 o 
  -2   5  21        0.55       30.05     27.75 o 
  -1   5  21       23.84       10.98     24.25 o 
  -2   6  21        0.31       -3.83     27.08 o 
  -1   6  21        1.35        6.94     23.94 o 
                                                 
